# Supplementary material for: Diversity investigation by application of DNA barcoding: A case study of lepidopteran insects in Xinjiang wild fruit forests, China
Source: Ecol Evol. 2022 Mar 7;12(3):e8678. doi: 10.1002/ece3.8678 (PMC8901863; doi:10.1002/ece3.8678)
Supplement: Supplementary file 5 — Supplementary Material [file ECE3-12-e8678-s002.zip › 196 COI gene sequences.fasta]

>Seq001 Eilema pygmaeolum
CCAAAAAATCAAAATAAATGTTGATAAAGGATAGGATCTCCTCCCCCTGCAGGGTCAAAAAAAGAAGTATTAAGATTTCGATCAGTTAATAATATAGTAATAGCTCCTGCTAGAACAGGTAATGAAAGAAGTAATAAAAATGCTGTAATACCTACAGATCATACAAATAAGGGTATTTGATCAAATATTAATTTATTTAATCGTATATTAATAATTGTTGTAATAAAATTAATAGCTCCTAAAATAGAAGAAATACCTGCTAAATGTAAAGAAAAAATAGCTAAATCTACAGAACTACCTCTATGTGCAATATTAGATGAAAGTGGGGGATAAACTGTTCATCCTGTTCCTGCTCCATTTTCTACAATTCTACTTGAAATAAGTAATGTTAATGAGGGGGGAAGTAATCAAAAACTCATATTATTTATTCGAGGGAAAGCTATATCAGGGGCCCCTAATATAAGAGGAACTAATCAATTTCCAAATCCTCCAATTATAATAGGTATAACTATAAAAAAAATTATAATAAAAGCATGAGCAGTTACAATAGTATTATAAATTTGATCATCACCAATTAGAGATCCAGGATTGCCTAATTCTGCTCGAATTAATAATCTAAGTGAAGTTCCTACTATACCAGCTCAAATTCCAAAAATAAAATATAATGTTCCAATATC
>Seq002 Eilema pygmaeolum
CCAAAAAATCAAAATAAATGTTGATAAAGGATAGGATCTCCTCCCCCTGCAGGGTCAAAAAAAGAAGTATTAAGATTTCGATCAGTTAATAATATAGTAATAGCTCCTGCTAGAACAGGTAATGAAAGAAGTAATAAAAATGCTGTAATACCTACAGATCATACAAATAAGGGTATTTGATCAAATATTAATTTATTTAATCGTATATTAATAATTGTTGTAATAAAATTAATAGCTCCTAAAATAGAAGAAATACCTGCTAAATGTAAAGAAAAAATAGCTAAATCTACAGAACTACCTCTATGTGCAATATTAGATGAAAGTGGGGGATAAACTGTTCATCCTGTTCCTGCTCCATTTTCTACAATTCTACTTGAAATAAGTAATGTTAATGAGGGAGGAAGTAGTCAAAAACTTATATTATTTATTCGAGGGAAAGCTATATCAGGGGCCCCTAATATAAGAGGAACTAATCAATTTCCAAATCCTCCAATTATAATAGGTATAACTATAAAAAAAATTATAATAAAAGCATGAGCAGTTACAATAGTATTATAAATTTGATCATCACCAATTAGAGATCCAGGATTGCCTAATTCTGCTCGAATTAATAATCTAAGTGAAGTTCCTACTATACCAGCTCAAATTCCAAAAATAAAATATAATGTTCCAATATC
>Seq003 Macrochilo hypocritalis
CCAAAAAATCAAAATAAATGTTGATATAAAATAGGATCTCCTCCTCCTGCAGGGTCAAAAAAAGATGTATTTAAGTTTCGATCTGTTAAAAGTATAGTAATAGCTCCTGCTAAAACTGGTAGTGAGAGTAATAATAAAAATGCTGTAATTCCTACAGCTCAAACAAATAAAGGTATTTGATCAAAAGATAAATTATTTAATCGTATATTAATAATTGTAGTAATAAAATTAATTGCTCCTAAAATTGATGAAATACCTGCTAAATGTAATGAAAAAATAGCTAAATCTACTGATCTTCCTCTATGAGCAATATTAGATGAAAGTGGGGGATAAACTGTTCATCCTGTTCCTGCTCCATTTTCTACAATTCTTCTCGAAATTAATAAAGTTAATGAAGGGGGAAGGAGTCAAAAACTTATATTATTTATTCGAGGGAAAGCTATATCAGGAGCTCCTAATATAAGGGGAACTAATCAATTTCCAAATCCTCCAATTATAATAGGTATAACTATAAAAAAAATTATAATAAAAGCATGTGCAGTTACAATAGTATTATAAATTTGATCATCTCCAATTAAAGATCCAGGGTTTCCTAATTCAGCTCGAATTAATAATCTTAAAGAAGTTCCAACTATTCCTGCTCAAATTCCAAAAATAAAATATAATGTTCCAATATC
>Seq004 Phycitodes binaevella
CCAAAAAATCAAAATAAGTGTTGATATAGGATGGGATCACCCCCTCCAGCAGGATCAAAGAAAGAAGTGTTTAAGTTTCGATCAGTTAAAAGTATTGTAATTGCCCCAGCTAAAACAGGAAGAGAGAGAAGTAGCAATAAAGCTGTAATTCCTACGGCTCATACAAATAATGGTATTTGATCAAATGATATTCCATTAAGTTTTATATTGATAATTGTAGTAATAAAGTTAATAGCACCAAGAATTGAAGAAATACCTGCTAAGTGAAGGGAAAAAATAGCAAGATCCACAGATCTTCCTCTATGAGCAATATTGGATGAAAGGGGGGGATATACAGTTCATCCAGTTCCTGCTCCATTTTCTACAATACTTCTAGAAATGAGGAGAGTTAAAGATGGGGGTAAAAGTCAAAATCTTATGTTATTTATACGAGGAAAGGCTATATCAGGGGCCCCTAACATTAAAGGGACTAATCAGTTTCCAAATCCACCAATTATAATAGGCATTACCATAAAGAAAATTATAATAAAGGCATGACCTGTGACAATAGTATTATAAATTTGATCATCTCCAATTAAAGATCCAGGGGTACCAAGTTCAGCTCGAATTAATAAACTTAAAGAGGTTCCCACTATTCCAGATCAAATTCCAAAAATAAAATATAATGTTCCAATATC
>Seq005 Macrochilo hypocritalis
CCAAAAAATCAAAATAAATGTTGATATAAAATAGGATCTCCTCCTCCTGCAGGGTCAAAAAAAGATGTATTTAAGTTTCGATCTGTTAAAAGTATAGTAATAGCTCCTGCTAAAACTGGTAGTGAAAGTAATAATAAAAATGCTGTAATTCCTACAGCTCAAACAAATAAAGGTATTTGATCAAAAGATAAATTATTTAATCGTATATTAATAATTGTAGTAATAAAATTAATTGCTCCTAAAATTGATGAAATACCTGCTAAATGTAATGAAAAAATAGCTAAATCTACTGATCTTCCTCTATGGGCAATATTAGATGAAAGTGGGGGATAAACTGTTCATCCTGTTCCTGCTCCATTTTCTACAATTCTTCTCGAAATTAATAAAGTTAATGAAGGGGGAAGGAGTCAAAAACTTATATTATTTATTCGAGGGAAAGCTATATCAGGAGCTCCTAATATAAGGGGAACTAATCAATTTCCAAATCCTCCAATTATAATAGGTATAACTATAAAAAAAATTATAATAAAAGCATGTGCAGTTACAATAGTATTATAAATTTGATCATCTCCAATTAAAGATCCAGGGTTTCCTAATTCAGCTCGAATTAATAATCTTAAAGAAGTTCCAACTATTCCTGCTCAAATTCCAAAAATAAAATATAATGTTCCAATATC
>Seq006 Euzophera cinerosella
CCAAAAAATCAAAATAAATGTTGGTATAAAATGGGATCTCCTCCTCCCGCAGGATCAAAAAAAGAAGTATTTAAATTTCGATCTGTTAGTAATATAGTAATAGCTCCTGCTAAAACAGGAAGGGAAAGTAAAAGTAATAAGGCTGTAATACCTACTGCTCAAACAAATAAAGGTATTTGATCAAATGACATTCCATTAAGTTTTATATTAATAATAGTTGTAATAAAATTAATAGCTCCTAAGATAGAAGAAATTCCAGCTAAATGAAGGGAGAAAATAGCTAAATCAACAGATCTTCCTCTATGGGCGATATTAGATGAAAGTGGGGGGTAAACAGTTCATCCAGTTCCAGCTCCATTTTCTACAATTCTTCTTGAAATTAAAAGAGTTAATGAGGGGGGTAATAATCAAAATCTTATATTATTTATTCGAGGGAAAGCTATATCAGGAGCCCCTAATATTAAAGGTACTAATCAATTTCCAAATCCTCCAATTATAATAGGTATAACTATAAAAAAAATTATAATAAAAGCATGTCCTGTTACAATGGTATTATAAATTTGGTCATCTCCAATTAAAGAATTAGGAGTTCCTAATTCAGTTCGAATTAAAAGACTTAAAGAAGTTCCTACTAACCCAGATCAAATACCAAAAATGAAATATAAAGTTCCAATATC
>Seq007 Macrochilo hypocritalis
CCAAAAAATCAAAATAAATGTTGATATAAAATAGGATCTCCTCCTCCTGCAGGATCAAAAAAAGATGTATTTAAGTTTCGATCTGTTAAAAGTATAGTAATAGCTCCTGCTAAAACTGGTAGTGAGAGTAATAATAAAAATGCTGTAATTCCTACAGCTCAAACAAATAAAGGTATTTGATCAAAAGATAAATTATTTAATCGTATATTAATAATTGTAGTAATAAAATTAATTGCTCCTAAAATTGATGAAATACCTGCTAAATGTAATGAAAAAATAGCTAAATCTACTGATCTTCCTCTATGGGCAATATTAGATGAAAGTGGGGGATAAACTGTTCATCCTGTTCCTGCTCCATTTTCTACAATTCTTCTCGAAATTAATAAAGTTAATGAAGGGGGAAGGAGTCAAAAACTTATATTATTTATTCGAGGGAAAGCTATATCAGGAGCTCCTAATATAAGGGGAACTAATCAATTTCCAAATCCTCCAATTATAATAGGTATAACTATAAAAAAAATTATAATAAAAGCATGTGCAGTTACAATAGTATTATAAATTTGATCATCTCCAATTAAAGATCCAGGGTTTCCTAATTCGGCTCGAATTAATAATCTTAAAGAAGTTCCAACTATTCCTGCTCAAATTCCAAAAATAAAATATAATGTTCCAATATC
>Seq008 Yponomeuta malinellus
CCAAAAAATCAAAATAAATGTTGATATAAAATAGGATCTCCCCCTCCAGCAGGGTCAAAAAAAGAAGTATTTAAATTTCGATCTGTAAGTAATATAGTAATAGCTCCAGCTAGTACAGGTAAAGATAATAATAATAATAATGCTGTAATTCCTACAGCTCAAACAAATAATGGTATTTGATCAAATGATATACCATTACTTTTTATATTAATAATAGTTGTAATAAAATTAATTGCTCCTAAAATAGAAGAAATTCCAGCTAAATGTAATGAGAAAATTGCTAAATCTACAGATCTTCCTCTGTGTGCGATATTAGATGATAGAGGAGGATATACAGTTCATCCTGTTCCAGCTCCGTTTTCTACAATTCTTCTAGAAATTAATAGTGTTAAGGATGGAGGTAATAACCAAAATCTTATATTATTTATACGTGGGAAAGCTATATCAGGAGCTCCTAATATTAAAGGGACTAATCAATTTCCAAATCCTCCAATTATAATTGGTATAACTATAAAAAAAATTATAATAAAAGCATGAGCTGTAACAATAGTATTATAAATTTGATCATCACCAATTAATGATCCAGGATTTCCTAATTCAGCCCGAATTAATAATCTTAGGGATGTACCTACTATTCCAGATCAAATTCCAAAAATAAAATATAATGTTCCAATATC
>Seq009 Oncocera semirubella
CCAAAAAATCAAAATAAATGTTGATAAAGAATAGGATCACCTCCTCCTGCAGGATCAAAAAAGGAAGTATTTAAATTTCGATCAGTTAATAATATAGTAATAGCACCAGCTAATACTGGTAAGGAAAGTAGTAATAGTAAGGCTGTAATTCCTACAGCTCACACAAATAAAGGTATTTGATCAAAGGATAATCCATTTAATTTTATATTAATAATAGTAGTAATAAAATTAATAGCTCCTAAAATTGATGAAATACCAGCTAAATGTAAGGAAAAAATGGCAAGATCTACTGATCTTCCTCCATGAGCAATATTAGATGAAAGGGGGGGATAAACCGTTCATCCTGTTCCTGCTCCATTTTCTACAATTCTACTTGAAATTAATAATGTTAAAGATGGGGGTAATAATCAAAATCTTATATTATTTATTCGAGGAAATGCTATATCTGGGGCTCCTAATATTAATGGAACTAATCAATTTCCAAATCCACCAATTATAATAGGTATAACTATAAAAAAAATTATAATAAAAGCATGACCAGTTACAATAGTATTATAAATTTGATCATCACCAATTAAAGATCCTGGAGTACCCAATTCAGCTCGAATTAAAAGTCTTAAAGATGTACCTACTATTCCTGATCAAATTCCAAAAATAAAATATAAAGTTCCAATATC
>Seq010 Euzophera cinerosella
CCAAAAAATCAAAATAAATGTTGGTATAAAATGGGATCTCCTCCTCCCGCAGGATCAAAAAAAGAAGTATTTAAATTTCGATCTGTTAGTAATATAGTAATAGCTCCTGCTAAAACAGGAAGGGAAAGTAAAAGTAATAAGGCTGTAATACCTACTGCTCAAACAAATAAAGGTATTTGATCAAATGACATTCCATTAAGTTTTATATTAATAATAGTTGTAATAAAATTAATAGCTCCTAAGATAGAAGAAATTCCAGCTAAATGAAGGGAGAAAATAGCTAAATCAACAGATCTTCCTCTATGGGCGATGTTAGATGAAAGTGGGGGGTAAACAGTTCATCCAGTTCCAGCTCCATTTTCTACAATTCTTCTTGAAATTAAAAGAGTTAATGAGGGGGGTAATAATCAAAATCTTATATTATTTATTCGAGGGAAAGCTATATCAGGAGCCCCTAATATTAAAGGTACTAATCAATTTCCAAATCCTCCAATTATAATAGGTATAACTATAAAAAAAATTATAATAAAAGCATGTCCTGTTACAATGGTATTATAAATTTGGTCATCTCCAATTAAAGAATTAGGAGTTCCTAATTCAGTTCGAATTAAAAGACTTAAGGAAGTTCCTACTAACCCAGATCAAATACCAAAAATGAAATATAAAGTTCCAATATC
>Seq011 Macrochilo hypocritalis
CCAAAAAATCAAAATAAATGTTGATATAAAATAGGATCTCCTCCTCCTGCAGGGTCAAAAAAAGATGTATTTAAGTTTCGATCTGTTAAAAGTATAGTAATAGCTCCTGCTAAAACTGGTAGTGAGAGTAATAATAAAAATGCTGTAATTCCTACAGCTCAAACAAATAAAGGTATTTGATCAAAAGATAAATTATTTAATCGTATATTAATAATTGTAGTAATAAAATTAATTGCTCCTAAAATTGATGAAATACCTGCTAAATGTAATGAAAAAATAGCTAAATCTACTGATCTTCCTCTATGAGCAATATTAGATGAAAGTGGGGGATAAACTGTTCATCCTGTTCCTGCTCCATTTTCTACAATTCTTCTCGAAATTAATAAAGTTAATGAAGGGGGAAGGAGTCAAAAACTTATATTATTTATTCGAGGGAAAGCTATATCAGGAGCTCCTAATATAAGGGGAACTAATCAATTTCCAAATCCTCCAATTATAATAGGTATAACTATAAAAAAAATTATAATAAAAGCATGTGCAGTTACAATAGTATTATAAATTTGATCATCTCCAATTAAAGATCCAGGGTTTCCTAATTCAGCTCGAATTAATAATCTTAAAGAAGTTCCAACTATTCCTGCTCAAATTCCAAAAATAAAATATAATGTTCCAATATC
>Seq012 Cochylis hybridella
CCAAAAAATCAAAATAAGTGTTGATATAAGATTGGGTCACCCCCTCCTGCAGGGTCAAAGAAAGAAGTATTTAAATTACGATCTGTGAGAAGCATTGTAATAGCTCCTGCTAATACAGGTAATGATAAAAGTAATAGTAAAGCTGTGATACCCACTGCTCAAACAAATAAGGGTATTTGGTCTAAACTTATGTTATTTGGTCGTATATTAATAATAGTTGTAATAAAATTAACTGCTCCTAAAATTGATGAAATACCGGCTAGGTGCAGTGAAAAAATTGCTAAATCTACAGAACTTCCTCCATGGGCAATATTGGATGATAGTGGGGGGTACACTGTTCATCCAGTTCCTGCTCCATTTTCTACAATTCTTCTGGAAATTAATAATATAATAGAAGGTGGAAGTAATCAAAAACTTATGTTATTTATACGTGGGAAAGCTATATCTGGGGCACCTAATATTAAAGGTACTAATCAATTTCCAAATCCTCCAATTATAATAGGTATAACTATAAAAAAATTTATAATAAAAGCATGAGCTGTTACAATAGTATTATAAATTTGATCATCACCAATTAATGAGCCCGGATTACCTAATTCAGCTCGAATTAATAATCTTAAAGAAGTTCCTACCATTCCTGATCAGATACCAAAAATAAAATATAATGTTCCAATATC
>Seq013 Oncocera semirubella
CCAAAAAATCAAAATAAATGTTGATAAAGAATAGGATCACCTCCTCCTGCAGGATCAAAAAAGGAAGTATTTAAATTTCGATCAGTTAATAATATAGTAATAGCACCAGCTAATACTGGTAAGGAAAGTAGTAATAGTAAGGCTGTAATTCCTACAGCTCACACAAATAAAGGTATTTGATCAAAGGATAATCCATTTAATTTTATATTAATAATAGTAGTAATAAAATTAATAGCTCCTAAAATTGATGAAATACCAGCTAAATGTAAGGAAAAAATGGCAAGATCTACTGATCTTCCTCCATGAGCAATATTAGATGAAAGGGGGGGATAAACCGTTCATCCTGTTCCTGCTCCATTTTCTACAATTCTACTTGAAATTAATAATGTTAAAGATGGGGGTAATAATCAAAATCTTATATTATTTATTCGAGGAAATGCTATATCTGGGGCTCCTAATATTAATGGAACTAATCAATTTCCAAATCCACCAATTATAATAGGTATAACTATAAAAAAAATTATAATAAAAGCATGACCAGTTACAATAGTATTATAAATTTGATCATCACCAATTAAAGATCCTGGAGTACCTAATTCAGCTCGAATTAAAAGTCTTAAAGATGTACCTACTATTCCTGATCAAATTCCAAAAATAAAATATAAAGTTCCAATATC
>Seq014 Sitochroa palealis
CCAAAAAATCAAAATAAATGTTGATAAAGAATTGGGTCTCCTCCTCCAGCAGGATCAAAAAATGATGTATTTAAATTTCGATCAGTTAAAAGTATAGTAATAGCACCAGCTAAAACAGGTAAAGAAAGTAATACAAGTAAAGCAGTAATTCCAACTGCTCAAACAAATAATGGTATTTGATCAAATGATATTCCATTAACTCGTATGTTAATAATTGTAGTAATAAAATTAATAGCTCCTAAAATTGATGAAATTCCTGCTAAATGTAAAGAAAAAATTGCTAAATCAACTGATCTACCACCATGAGCAATATTTGATGAAAGGGGGGGATAAACTGTTCATCCAGTTCCTGCTCCATTTTCAACAATTCTTCTTGAAATTAAAAGAGTTAATGATGGAGGTAATAATCAAAATCTTATATTATTTATTCGTGGGAATGCTATATCAGGAGCTCCTAATATAAGAGGGACTAATCAATTTCCAAATCCTCCAATTATAATAGGTATAACTATAAAAAAAATTATAATAAATGCATGAGCTGTTACAATTGTATTATAAATTTGATCATCTCCAATTAATGATCCTGGATTTCCTAATTCAGCACGAATTAGAAGTCTTAAAGATGTTCCTACTATTCCTCTTCAAATTCCAAAAATAAAATATAAAGTACCAATATC
>Seq015 Cochylis hybridella
CCAAAAAATCAAAATAAGTGTTGATATAAGATTGGGTCACCCCCTCCTGCAGGGTCAAAGAAAGAAGTATTTAAATTACGATCTGTGAGAAGCATTGTAATAGCTCCTGCTAATACAGGTAATGATAAAAGTAATAGTAAAGCTGTGATACCAACTGCTCAAACGAATAAAGGTATTTGGTCTAAACTTATGTTATTTGGTCGTATATTAATAATAGTTGTAATAAAATTAACTGCTCCTAAAATTGATGAAATACCGGCTAGGTGCAATGAAAAAATTGCTAAATCTACAGAACTTCCTCCATGGGCAATATTGGATGATAGTGGGGGGTACACTGTTCATCCAGTTCCTGCTCCATTTTCTACAATTCTTCTGGAAATTAATAATATAATAGAAGGTGGAAGTAATCAAAAACTTATGTTATTTATACGTGGGAAAGCTATATCTGGGGCACCTAATATTAAAGGTACTAATCAATTTCCAAATCCTCCAATTATAATAGGTATAACTATAAAAAAAATTATAATAAAAGCATGAGCTGTTACAATAGTATTATAAATTTGATCATCACCAATTAATGAGCCCGGGTTACCTAATTCAGCTCGAATTAATAATCTTAAAGAAGTTCCTACCATTCCTGATCAGATACCAAAAATAAAATATAATGTTCCAATATC
>Seq016 Cochylis hybridella
CCAAAAAATCAAAATAAGTGTTGATATAAGATTGGGTCACCCCCTCCTGCAGGGTCAAAGAAAGAAGTATTTAAATTACGATCTGTGAGAAGCATTGTAATAGCTCCTGCTAATACAGGTAATGATAAAAGTAATAGTAAAGCTGTGATACCAACTGCTCAAACGAATAAAGGTATTTGGTCTAAACTTATGTTATTTGGTCGTATATTAATAATAGTTGTAATAAAATTAACTGCTCCTAAAATTGATGAAATACCGGCTAGGTGCAATGAAAAAATTGCTAAATCTACAGAACTTCCTCCATGGGCAATATTGGATGATAGTGGGGGGTACACTGTTCATCCAGTTCCTGCTCCATTTTCTACAATTCTTCTGGAAATTAATAATATAATAGAAGGTGGAAGTAATCAAAAACTTATGTTATTTATACGTGGGAAAGCTATATCTGGGGCACCTAATATTAAAGGTACTAATCAATTTCCAAATCCTCCAATTATAATAGGTATAACTATAAAAAAAATTATAATAAAAGCATGAGCTGTTACAATAGTATTATAAATTTGATCATCACCAATTAATGAGCCCGGATTACCTAATTCAGCTCGAATTAATAATCTTAAAGAAGTTCCTACCATTCCTGATCAGATACCAAAAATAAAATATAATGTTCCAATATC
>Seq017 Sitochroa verticalis
CCAAAAAATCAGAATAAATGTTGATAAAGAATTGGATCTCCTCCTCCAGCAGGATCAAAAAATGATGTATTTAAATTTCGATCAGTTAAAAGTATAGTAATAGCACCAGCTAAAACAGGTAAAGAAAGTAATAAAAGTAAAGCAGTAATTCCTACTGCTCACACAAATAATGGCATTTGATCAAATGATATACCATTAATTCGTATATTAATAATTGTAGTAATAAAATTAATGGCCCCTAAAATTGATGAAATTCCAGCTAGATGAAGGGAAAAGATTGCTAAATCAACTGATCTTCCACCATGGGCAATATTTGATGAAAGAGGGGGGTATACTGTTCATCCGGTTCCTGCTCCATTTTCAACGATTCTTCTTGAAATTAAAAGAGTTAAGGAGGGGGGTAATAATCAAAATCTTATATTATTTATTCGGGGGAATGCTATATCGGGGGCTCCTAATATAAGGGGAACTAATCAATTTCCAAATCCTCCAATTATAATTGGTATTACTATAAAAAAAATTATAATAAATGCATGAGCTGTGACAATTGTATTATAAATTTGATCATCTCCAATTAATGATCCTGGATTTCCTAATTCAGCACGAATTAGAAGTCTTAAAGATGTTCCTACTATTCCTCTTCAAATTCCAAAAATAAAATATAATGTACCAATATC
>Seq018 Cochylis hybridella
CCAAAAAATCAAAATAAGTGTTGATATAAGATTGGGTCACCCCCTCCTGCAGGGTCAAAGAAAGAAGTATTTAAATTACGATCTGTGAGAAGCATTGTAATAGCTCCTGCTAATACAGGCAATGATAAAAGTAATAGTAAAGCTGTGATACCAACTGCTCAAACGAATAAAGGTATTTGGTCTAAACTTATGTTATTTGGTCGTATATTACTAATAGTTGTAATAAAATTAACTGCTCCTAAAATTGATGAAATACCGGCTAGGTGCAATGAAAAAATTGCTAAATCTACAGAACTTCCTCCATGGGCAATATTGGATGATAGTGGGGGGTACACTGTTCATCCAGTTCCTGCTCCATTTTCTACAATTCTTCTGGAAATTAATAATATAATAGAAGGTGGAAGTAATCAAAAACTTATGTTATTTATACGTGGGAAAGCTATATCTGGGGCACCTAATATTAAAGGTACTAATCAATTTCCAAATCCTCCAATTATAATAGGTATAACTATAAAAAAAATTATAATAAAAGCATGAGCTGTTACAATAGTATTATAAATTTGATCATCACCAATTAATGAGCCCGGATTACCTAATTCAGCTCGAATTAATAATCTTAAAGAAGTTCCTACCATTCCTGATCAGATACCAAAAATAAAATATAATGTTCCAATATC
>Seq019 Sitochroa palealis
CCAAAAAATCAAAATAAATGTTGATAAAGAATTGGGTCTCCTCCTCCAGCAGGATCAAAAAATGATGTATTTAAATTTCGATCAGTTAAAAGTATAGTAATAGCACCAGCTAAAACAGGTAAAGAAAGTAATAAAAGTAAAGCAGTAATTCCAACTGCTCAAACAAATAATGGTATTTGATCAAATGATATTCCATTAACTCGTATATTAATAATTGTAGTAATAAAATTAATAGCTCCTAAAATTGATGAAATTCCTGCTAAATGTAAAGAAAAAATGGCTAAATCAACTGATCTACCACCATGAGCAATATTTGATGAAAGGGGGGGATAAACTGTTCATCCAGTTCCTGCTCCATTTTCAACAATTCTTCTTGAAATTAAAAGAGTTAATGATGGAGGTAATAATCAAAATCTTATATTATTTATTCGTGGGAATGCTATATCAGGAGCTCCTAATATAAGAGGTACTAATCAATTTCCAAATCCTCCAATTATAATAGGTATAACTATAAAAAAAATTATAATAAATGCATGAGCTGTTACAATTGTATTATAAATTTGATCATCTCCAATTAATGATCCTGGATTTCCTAATTCAGCACGAATTAGAAGTCTTAAAGATGTTCCTACTATTCCTCTTCAAATTCCAAAAATAAAATATAAAGTACCAATATC
>Seq020 Eilema pygmaeolum
CCAAAAAATCAAAATAAATGTTGATAAAGGATAGGATCTCCTCCCCCTGCAGGGTCAAAAAAAGAAGTATTAAGATTTCGATCAGTTAATAATATAGTAATAGCTCCTGCTAGAACAGGTAATGAAAGAAGTAATAAAAATGCTGTAATACCTACAGATCATACAAATAAGGGTATTTGATCAAATATTAATTTATTTAATCGTATATTAATAATTGTTGTAATAAAATTAATAGCTCCTAAAATAGAAGAAATACCTGCTAAATGTAAAGAAAAAATAGCTAAATCTACAGAACTACCTCTATGTGCAATATTAGATGAAAGTGGGGGATAAACTGTTCATCCTGTTCCTGCTCCATTTTCTACAATTCTACTTGAAATAAGTAATGTTAATGAGGGAGGAAGTAGTCAAAAACTCATATTATTTATTCGAGGGAAAGCTATATCAGGGGCCCCTAATATAAGAGGAACTAATCAATTTCCAAATCCTCCAATTATAATAGGTATAACCATAAAAAAAATTATAATAAAAGCATGAGCAGTTACAATAGTGTTATAAATTTGATCATCACCAATTAGAGATCCAGGATTGCCTAATTCTGCTCGAATTAATAATCTAAGTGAAGTTCCTACTATACCAGCTCAAATTCCAAAAATAAAATATAATGTTCCAATATC
>Seq021 Cochylis hybridella
CCAAAAAATCAAAATAAGTGTTGATATAAGATTGGGTCACCCCCTCCTGCAGGGTCAAAGAAAGAAGTATTTAAATTACGATCTGTGAGAAGCATTGTAATAGCTCCTGCTAATACAGGTAATGATAAAAGTAATAGTAAAGCTGTGATACCCACTGCTCAAACAAATAAGGGTATTTGGTCTAAACTTATGTTATTTGGTCGTATATTAATAATAGTTGTAATAAAATTAACTGCTCCTAAAATTGATGAAATACCGGCTAGGTGCAGTGAAAAAATTGCTAAATCTACAGAACTTCCTCCATGGGCAATATTGGATGATAGTGGGGGGTACACTGTTCATCCAGTTCCTGCTCCATTTTCTACAATTCTTCTGGAAATTAATAATATAATAGAAGGTGGAAGTAATCAAAAACTTATGTTATTTATACGTGGGAAAGCTATATCTGGGGCACCTAATATTAAAGGTACTAATCAATTTCCAAATCCTCCAATTATAATAGGTATAACTATAAAAAAATTTATAATAAAAGCATGAGCTGTTACAATAGTATTATAAATTTGATCATCACCAATTAATGAGCCCGGATTACCTAATTCAGCTCGAATTAATAATCTTAAAGAAGTTCCTACCATTCCTGATCAGATACCAAAAATAAAATATAATGTTCCAATATC
>Seq022 Cochylis hybridella
CCAAAAAATCAAAATAAGTGTTGATATAAGATTGGGTCACCCCCTCCTGCAGGGTCAAAGAAAGAAGTATTTAAATTACGATCTGTGAGAAGCATTGTAATAGCTCCTGCTAATACAGGTAATGATAAAAGTAATAGTAAAGCTGTGATACCAACTGCTCAAACGAATAAAGGTATTTGGTCTAAACTTATGTTATTTGGTCGTATATTAATAATAGTTGTAATAAAATTAACTGCTCCTAAAATTGATGAAATACCGGCTAGGTGCAATGAAAAAATTGCTAAATCTACAGAACTTCCTCCATGGGCAATATTGGATGATAGTGGGGGGTACACTGTTCATCCAGTTCCTGCTCCATTTTCTACAATTCTTCTGGAAATTAATAATATAATAGAAGGTGGAAGTAATCAAAAACTTATGTTATTTATACGTGGGAAAGCTATATCTGGGGCACCTAATATTAAAGGTACTAATCAATTTCCAAATCCTCCAATTATAATAGGTATAACTATAAAAAAAATTATAATAAAAGCATGAGCTGTTACAATAGTATTATAAATTTGATCATCACCAATTAATGAGCCCGGATTACCTAATTCAGCTCGAATTAATAATCTTAAAGAAGTTCCTACCATTCCTGATCAGATACCAAAAATAAAATATAATGTTCCAATATC
>Seq023 Yponomeuta malinellus
CCAAAAAATCAAAATAAATGTTGATATAAAATAGGATCTCCCCCCCCAGCAGGGTCAAAAAAAGAAGTATTTAAATTTCGATCTGTAAGTAATATAGTAATAGCTCCAGCTAGTACAGGTAAAGATAATAATAATAATAATGCTGTAATTCCTACAGCTCAAACAAATAATGGTATTTGATCAAATGATATACCATTACTTTTTATATTAATAATAGTTGTAATAAAATTAATTGCTCCTAAAATAGAAGAAATTCCAGCTAAATGTAATGAGAAAATTGCTAAATCTACAGATCTTCCTCTATGTGCGATATTAGATGATAGAGGAGGATATACAGTTCATCCTGTTCCAGCTCCGTTTTCTACAATTCTTCTAGAAATTAATAGTGTTAAGGATGGAGGTAATAACCAAAATCTTATATTATTTATACGTGGGAAAGCTATATCAGGAGCTCCTAATATTAAAGGGACTAATCAATTTCCAAATCCTCCAATTATAATTGGTATAACTATAAAAAAAATTATAATAAAAGCATGAGCTGTAACAATAGTATTATAAATTTGATCATCACCAATTAATGATCCAGGATTTCCTAATTCAGCTCGAATTAATAATCTTAGGGATGTACCTACTATTCCAGATCAAATTCCAAAAATAAAATATAATGTTCCAATATC
>Seq024 Phycitodes binaevella
CCAAAAAATCAAAATAAGTGTTGATATAGGATGGGATCACCCCCTCCAGCAGGATCAAAGAAAGAAGTGTTTAAGTTTCGATCAGTTAAAAGTATTGTAATTGCCCCAGCTAAAACAGGAAGAGAGAGAAGTAGCAATAAAGCTGTAATTCCTACGGCTCATACAAATAATGGTATTTGATCAAATGATATTCCATTAAGTTTTATATTGATAATTGTAGTAATAAAGTTAATAGCACCAAGAATTGAAGAAATACCTGCTAAGTGAAGGGAAAAAATAGCAAGATCCACAGATCTTCCTCTATGAGCAATATTGGATGAAAGGGGGGGATATACAGTTCATCCAGTTCCTGCTCCATTTTCTACAATACTTCTAGAAATGAGGAGAGTTAAAGATGGGGGTAAAAGTCAAAATCTCATGTTATTTATACGAGGAAAGGCTATATCAGGGGCCCCTAACATTAAAGGGACTAATCAGTTTCCAAATCCACCAATTATAATAGGCATTACCATAAAGAAAATTATAATAAAGGCATGACCTGTGACGATAGTATTATAAATTTGATCATCTCCAATTAAAGATCCAGGGGTACCAAGCTCAGCTCGAATTAATAAACTTAAAGAGGTTCCCACTATTCCAGATCAAATTCCAAAAATAAAATATAATGTTCCAATATC
>Seq025 Cochylis hybridella
CCAAAAAATCAAAATAAGTGTTGATATAAGATTGGGTCACCCCCTCCTGCAGGGTCAAAGAAAGAAGTATTTAAATTACGATCTGTGAGAAGCATTGTAATAGCTCCTGCTAATACAGGCAATGATAAAAGTAATAGTAAAGCTGTGATACCAACTGCTCAAACGAATAAAGGTATTTGGTCTAAACTTATGTTATTTGGTCGTATATTAATAATAGTTGTAATAAAATTAACTGCTCCTAAAATTGATGAAATACCGGCTAGGTGCAATGAAAAAATTGCTAAATCTACAGAACTTCCTCCATGGGCAATATTGGATGATAGTGGGGGGTACATTGTTCATCCAGTTCCTGCTCCATTTTCTACAATTCTTCTGGAAATTAATAATATAATAGAAGGTGGAAGTAATCAAAAACTTATGTTATTTATACGTGGGAAAGCTATATCTGGGGCACCTAATATTAAAGGTACTAATCAATTTCCAAATCCTCCAATTATAATAGGTATAACTATAAAAAAAATTATAATAAAAGCATGAGCTGTTACAATAGTATTATAAATTTGATCATCACCAATTAATGAGCCCGGATTACCTAATTCAGCTCGAATTAATAATCTTAAAGAAGTTCCTACCATTCCTGATCAGATACCAAAAATAAAATATAATGTTCCAATATC
>Seq026 Agapeta hamana
CCAAAAAATCAAAATAAATGTTGGTAAAGAATAGGATCTCCCCCTCCAGCAGGATCAAAAAATGATGTATTTAAATTACGATCTGTTAATAGTATTGTAATAGCTCCAGCTAAAACTGGTAGAGATAATAGTAAAAGGAGAGCTGTAATTCCTACAGCTCAAATAAAAAGGGGTAATTGATCTAATTTTATATTATTAGGTCGTATATTAATAATGGTAGTAATAAAATTTACAGCTCCTAAAATTGATGAAATTCCAGCTAGATGAAGAGAAAAAATTGCTAAATCTACTGATCTACCTCTGTGAGCAATATTGGATGAAAGGGGTGGGTAAACTGTTCATCCAGTTCCTGCTCCATTTTCTACAATTCTTCTAGAAATTAAAATTATAATAGAGGGGGGTAATAATCAAAATCTTATGTTATTTATTCGAGGGAAAGCTATATCTGGAGCTCCTAATATTAAAGGTACTAATCAATTTCCAAATCCACCAATTATAATAGGTATAACCATAAAAAAAATTATAATAAAAGCATGAGCAGTAACAATAGTATTATAAATTTGATCATCTCCAATTAAAGATCCAGGATTTCCTAATTCAGCTCGGATTAATATACTTAAAGAAGTTCCTAATATACCTGATCAAATACCAAAAATAAAATATAATGTTCCAATATC
>Seq027 Cochylis hybridella
CCAAAAAATCAAAATAAGTGTTGATATAAGATTGGGTCACCCCCTCCTGCAGGGTCAAAGAAAGAAGTATTTAAATTACGATCTGTGAGAAGCATTGTAATAGCTCCTGCTAATACAGGTAATGATAAAAGTAATAGTAAAGCTGTGATACCAACTGCTCAAACGAATAAAGGTATTTGGTCTAAACTTATGTTATTTGGTCGTATATTAATAATAGTTGTAATAAAATTAACTGCTCCTAAAATTGATGAAATACCGGCTAGGTGCAATGAAAAAATTGCTAAATCTACAGAACTTCCTCCATGGGCAATATTGGATGATAGTGGGGGGTACACTGTTCATCCAGTTCCTGCTCCATTTTCTACAATTCTTCTGGAAATTAATAATATAATAGAAGGTGGAAGTAATCAAAAACTTATGTTATTTATACGTGGGAAAGCTATATCTGGGGCACCTAATATTAAAGGTACTAATCAATTTCCAAATCCTCCAATTATAATAGGTATAACTATAAAAAAAATTATAATAAAAGCATGAGCTGTTACAATAGTATTATAAATTTGATCATCACCAATTAATGAGCCCGGATTACCTAATTCAGCTCGAATTAATAATCTTAAAGAAGTTCCTACCATTCCTGATCAGATACCAAAAATAAAATATAATGTTCCAATATC
>Seq028 Phycitodes binaevella
CCAAAAAATCAAAATAAGTGTTGATATAGGATGGGATCACCCCCTCCAGCAGGATCAAAGAAAGAAGTGTTTAAGTTTCGATCAGTTAAAAGTATTGTAATTGCCCCAGCTAAAACAGGAAGAGAGAGAAGTAGTAATAAAGCTGTAATTCCTACGGCTCACACAAATAATGGTATTTGATCAAATGATATTCCATTAAGTTTGATATTGATAATTGTAGTAATAAAGTTAATAGCACCAAGAATTGAAGAAATACCTGCTAAGTGAAGGGAAAAAATAGCAAGATCCACAGATCTTCCTCTATGAGCAATATTGGATGAAAGGGGGGGATATACAGTTCATCCAGTTCCTGCTCCATTTTCTACAATACTTCTAGAAATGAGGAGAGTTAAAGATGGGGGTAAAAGTCAAAATCTCATGTTATTTATACGAGGAAAGGCTATATCAGGGGCTCCTAACATTAAAGGGACTAATCAGTTTCCAAATCCACCAATTATAATAGGCATTACTATAAAGAAAATTATAATAAAGGCATGACCTGTGACGATAGTATTATAAATTTGATCATCTCCAATTAAAGATCCAGGAGTACCAAGCTCAGCTCGAATTAATAAACTTAAAGAGGTTCCTACTATTCCAGATCAAATTCCAAAAATAAAATATAATGTTCCAATATC
>Seq029 Macrochilo hypocritalis
CCAAAAAATCAAAATAAATGTTGATATAAAATAGGATCTCCTCCTCCTGCAGGGTCAAAAAAAGATGTATTTAAGTTTCGATCTGTTAAAAGTATAGTAATAGCTCCTGCTAAAACTGGTAATGAGAGTAATAATAAAAATGCTGTAATTCCTACAGCTCAAACAAATAAAGGTATTTGATCAAAAGATAAATTATTTAATCGTATATTAATAATTGTAGTAATAAAATTAATTGCTCCTAAAATTGATGAAATACCTGCTAAATGTAATGAAAAAATAGCTAAATCTACTGATCTTCCTCTATGGGCAATATTAGATGAAAGTGGGGGATAAACTGTTCATCCTGTTCCTGCTCCATTTTCTACAATTCTTCTCGAAATTAATAAAGTTAATGAAGGGGGAAGGAGTCAAAAACTTATATTATTTATTCGAGGGAAAGCTATATCAGGAGCTCCTAATATAAGGGGAACTAATCAATTTCCAAATCCTCCAATTATAATAGGTATAACTATAAAAAAAATTATAATAAAAGCATGTGCAGTTACAATAGTATTATAAATTTGATCATCTCCAATTAAAGATCCAGGGTTTCCTAATTCGGCTCGAATTAATAATCTTAAAGAAGTTCCAACTATTCCTGCTCAAATTCCAAAAATAAAATATAATGTTCCAATATC
>Seq030 Phycitodes binaevella
CCAAAAAATCAAAATAAGTGTTGATATAGGATGGGATCACCCCCTCCAGCAGGATCAAAGAAAGAAGTGTTTAAGTTTCGATCAGTTAAAAGTATTGTAATTGCCCCAGCTAAAACAGGAAGAGAGAGAAGTAGCAATAAAGCTGTAATTCCTACGGCTCATACAAATAATGGTATTTGATCAAATGATATTCCATTAAGTTTTATATTGATAATTGTAGTAATAAAGTTAATAGCACCAAGAATTGAAGAAATACCTGCTAAGTGAAGGGAAAAAATAGCAAGATCCACAGATCTTCCTCTATGAGCAATATTGGATGAAAGGGGGGGATATACAGTTCACCCAGTTCCTGCTCCATTTTCTACAATACTTCTAGAAATGAGGAGAGTTAAAGATGGGGGTAAAAGTCAAAATCTCATGTTATTTATACGAGGAAAGGCTATATCAGGGGCCCCTAACATTAAAGGGACTAATCAGTTTCCAAATCCACCAATTATAATAGGCATTACCATAAAGAAAATTATAATAAAGGCATGACCTGTGACGATAGTATTATAAATTTGATCATCTCCAATTAAAGATCCAGGGGTACCAAGCTCAGCTCGAATTAATAAACTTAAAGAGGTTCCCACTATTCCAGATCAAATTCCAAAAATAAAATATAATGTTCCAATATC
>Seq031 Cochylis hybridella
CCAAAAAATCAAAATAAGTGTTGATATAAGATTGGGTCACCCCCTCCTGCAGGGTCAAAGAAAGAAGTATTTAAATTACGATCTGTGAGAAGCATTGTAATAGCTCCTGCTAATACAGGTAATGATAAAAGTAATAGTAAAGCTGTGATACCAACTGCTCAAACGAATAAAGGTATTTGGTCTAAACTTATGTTATTTGGTCGTATATTAATAATAGTTGTAATAAAATTAACTGCTCCTAAAATTGATGAAATACCGGCTAGATGTAATGAAAAAATTGCTAAATCTACAGAACTTCCTCCATGGGCAATATTGGATGATAGTGGGGGGTACACTGTTCATCCAGTTCCTGCTCCATTTTCTACAATTCTTCTGGAAATTAATAATATAATAGAAGGTGGAAGTAATCAAAAACTTATGTTATTTATACGTGGGAAAGCTATATCTGGGGCACCTAATATTAAAGGTACTAATCAATTTCCAAATCCTCCAATTATAATAGGTATAACTATAAAAAAAATTATAATAAAAGCATGAGCTGTTACAATAGTATTATAAATTTGATCATCACCAATTAATGAGCCCGGATTACCTAATTCAGCTCGAATTAATAATCTTAAAGAAGTTCCTACCATTCCTGATCAGATACCAAAAATAAAATATAATGTTCCAATATC
>Seq032 Phycitodes binaevella
CCAAAAAATCAAAATAAGTGTTGATATAGGATGGGATCACCCCCTCCAGCAGGATCAAAGAAAGAAGTGTTTAAGTTTCGATCAGTTAAAAGTATTGTAATTGCCCCAGCTAAAACAGGAAGAGAGAGAAGTAGTAATAAAGCTGTAATTCCTACGGCTCACACAAATAATGGTATTTGATCAAATGATATTCCATTAAGTTTTATATTGATAATTGTAGTAATAAAGTTAATAGCACCAAGAATTGAAGAAATACCTGCTAAGTGAAGGGAAAAAATAGGAAGATCCACAGATCTTCCTCTATGAGCAATATTGGATGAAAGGGGGGGATATACAGTTCATCCAGTTCCTGCTCCATTTTCTACAATACTTCTAGAAATGAGGAGAGTTAAAGATGGGGGTAAAAGTCAAAATCTCATGTTATTTATACGAGGAAAGGCTATATCAGGGGCTCCTAACATTAAAGGGACTAATCAGTTTCCAAATCCACCAATTATAATAGGCATTACTATAAAGAAAATTATAATAAAGGCATGACCTGTGACGATAGTATTATAAATTTGATCATCTCCAATTAAAGATCCAGGAGTACCAAGCTCAGCTCGAATTAATAAACTTAAAGAGGTTCCCACTATTCCAGATCAAATTCCAAAAATAAAATATAATGTTCCAATATC
>Seq033 Eupithecia centaureata
CCAAAAAATCAAAATAAATGTTGGTAAAGAATGGGGTCACCTCCTCCCGCAGGATCAAAAAAAGATGTATTTAAATTTCGATCTGTTAAAAGTATAGTAATAGCCCCAGCTAAAACAGGAAGAGATAAAAGAAGTAAGAAAGCAGTAATTCCAACTGCTCATACAAATAAAGGTAATTGATCAAAAAATATATTATTTAATCGTATATTAATAATAGTGGTAATAAAATTAATTGCTCCTAAAATAGAAGAAATACCTTCTAAATGTAAAGAAAAAATTGCTAAATCTACAGATCTTCCTCCGTGAGCAATATTAGAAGATAAAGGAGGATATACTGTTCATCCAGTTCCAGCTCCACTTTCTACAATACTTCTTGAAATTAATAAAGTAATTGAAGGGGGGAGTAATCAGAAACTTATATTATTTATCCGTGGGAAAGCCATGTCTGGAGCTCCTAACATTAAAGGTACTAGTCAATTACCAAATCCTCCAATTATAATAGGTATAACTATAAAAAAAATTATAATGAAAGCATGAGCTGTAACAATAGTATTATAAATTTGGTCATCTCCAATTAAAGATCCGGGAGTTCCTAATTCAGCTCGAATTAATAAACTTAATGAAGTTCCAATTATACCAGCTCAAATTCCGAAAATAAAATATAAGGTTCCAATATC
>Seq034 Phycitodes binaevella
CCAAAAAATCAAAATAAGTGTTGATATAGGATGGGATCACCCCCTCCAGCAGGATCAAAGAAAGAAGTGTTTAAGTTTCGATCAGTTAAAAGTATTGTAATTGCCCCAGCTAAAACAGGAAGAGAGAGAAGTAGCAATAAAGCTGTAATTCCTACGGCTCATACAAATAATGGTATTTGATCAAATGATATTCCATTAAGTTTTATATTGATAATTGTAGTAATAAAGTTAATAGCACCAAGAATTGAAGAAATACCTGCTAAGTGAAGGGAAAAAATAGCAAGATCCACAGATCTTCCTCTATGAGCAATATTGGATGAAAGGGGGGGATATACAGTTCATCCAGTTCCTGCTCCATTTTCTACAATACTTCTAGAAATGAGGAGAGTTAAAGATGGGGGTAAAAGTCAAAATCTCATGTTATTTATACGAGGAAAGGCTATATCAGGGGCCCCTAACATTAAAGGGACTAATCAGTTTCCAAATCCACCAATTATAATAGGCATTACCATAAAGAAAATTATAATAAAGGCATGACCTGTGACGATAGTATTATAAATTTGATCATCTCCAATTAAAGATCCAGGGGTACCAAGCTCAGCTCGAATTAATAAACTTAAAGAGGTTCCCACTATTCCAGATCAAATTCCAAAAATAAAATATAATGTTCCAATATC
>Seq035 Odontopera muscularia
CCAAAAAATCAAAATAAATGTTGATATAAAATTGGGTCTCCTCCCCCCGCAGGATCAAAAAAGGATGTATTTAAATTTCGATCTGTTAATAGTATTGTAATTGCACCAGCTAATACTGGTAAAGATAAAAGTAATAAGAATGCTGTAATACCTACAGCTCAAATAAATAAAGGTATTTGATCAAAAGATAAATTGTTTAATCGTATATTGATAATTGTAGTAATAAAATTAATAGCTCCTAAAATAGAAGAAATACCTGCTAAATGTAGGGAAAAAATAGCTAAATCTACAGAGCTTCCTCCATGAGCGATATTAGAGGATAAAGGGGGGTAAACTGTTCAGCCAGTTCCTGCTCCATTTTCTACAATTCTTCTTGAAATTAATAATGTAATTGATGGAGGAAGTAATCAAAATCTTATGTTATTTATACGTGGGAAAGCTATATCAGGGGCTCCTAATATTAAAGGTACTAATCAATTACCAAATCCTCCGATTATAATAGGTATAACTATGAAAAAAATTATAATGAAGGCGTGAGCTGTTACAATAGTATTGTAAATTTGATCATCTCCAATTAATGATCCTGGATTTCCTAATTCTGCTCGAATTAAAAGACTTAAAGAAGTTCCAACTATACCTGCTCAAATTCCAAAAATAAAATATAATGTTCCAATATC
>Seq036 Cnephasia asseclana
CCAAAAAATCAAAATAAGTGTTGATATAAGATAGGGTCTCCTCCACCAGCAGGATCAAAAAATGAGGTATTTAAGTTTCGATCTGTAAGTAGTATTGTAATAGCTCCAGCTAAAACAGGTAATGATAATAATAAGAAAAGAGCTGTAATACCTACTGCTCAAACGAATAAAGGTATTTGATCTAGGGATATATTATTTGGTCGTATATTAATAATTGTTGTAATAAAATTTACTGCTCCTAAAATGGAAGAAATTCCAGCTAAATGTAAGGAAAAGATTGCAAGGTCAACTGATCTTCCTCTATGAGCAATATTAGATGAGAGTGGGGGGTACACAGTTCATCCTGTTCCTGCTCCATTTTCTACAATTCTTCTTGAAATTAGAAGTATAATAGAGGGGGGTAATAATCAAAATCTTATATTATTTATTCGTGGGAAAGCTATATCTGGAGCTCCTAATATTAAAGGAACTAATCAATTTCCAAATCCTCCGATTATAATTGGTATTACTATAAAAAAAATTATAATAAATGCATGTGCAGTAACAATAGTATTATAAATTTGATCGTCTCCAATTAAGGAGCCAGGGTTTCCTAATTCTGCTCGAATTAATAATCTTAATGAGGTTCCTACTATACCAGCTCAAATTCCGAAAATAAAATATAATGTTCCAATATC
>Seq037 Phycitodes binaevella
CCAAAAAATCAAAATAAGTGTTGATATAGGATGGGATCACCCCCTCCAGCAGGATCAAAGAAAGAAGTGTTTAAGTTTCGATCAGTTAAAAGTATTGTAATTGCCCCAGCTAAAACAGGAAGAGAGAGAAGTAGCAATAAAGCTGTAATTCCTACGGCTCATACAAATAATGGTATTTGATCAAATGATATTCCATTAAGTTTTATATTGATAATTGTAGTAATAAAGTTAATAGCACCAAGAATTGAAGAAATACCTGCTAAGTGAAGGGAAAAAATAGCAAGATCCACAGATCTTCCTCTATGAGCAATATTGGATGAAAGGGGGGGATATACAGTTCATCCAGTTCCTGCTCCATTTTCTACAATACTTCTAGAAATGAGGAGAGTTAAAGATGGGGGTAAAAGTCAAAATCTCATGTTATTTATACGAGGAAAGGCTATATCAGGGGCCCCTAACATTAAAGGGACTAATCAGTTTCCAAATCCACCAATTATAATAGGCATTACCATAAAGAAAATTATAATAAAGGCATGACCTGTGACGATAGTATTATAAATTTGATCATCTCCAATTAAAGATCCAGGGGTACCAAGCTCAGCTCGAATTAATAAACTTAAAGAGGTTCCCACTATTCCAGATCAAATTCCAAAAATAAAATATAATGTTCCAATATC
>Seq038 Eupithecia centaureata
CCAAAAAATCAAAATAAATGTTGGTAAAGAATGGGGTCACCTCCTCCTGCAGGATCAAAAAAAGATGTATTTAAATTTCGATCTGTTAAAAGTATAGTAATAGCCCCAGCTAAAACAGGAAGAGATAAAAGAAGTAAGAAAGCAGTAATTCCAACTGCTCATACAAATAAAGGTAATTGATCAAAAAATATATTATTTAATCGTATATTAATAATAGTGGTAATAAAATTAATTGCTCCTAAAATAGAAGAAATACCCGCTAAATGTAAAGAAAAAATTGCTAAATCTACAGATCTTCCTCCGTGAGCAATATTAGAAGATAAAGGAGGATATACTGTTCATCCAGTTCCAGCTCCACTTTCTACAATACTTCTTGAAATTAATAAAGTAATTGAAGGGGGGAGTAATCAGAAACTTATATTATTTATCCGTGGGAAAGCCATGTCTGGAGCTCCTAACATTAAAGGTACTAATCAATTACCAAATCCTCCAATTATAATAGGTATAACTATAAAAAAAATTATAATGAAAGCATGAGCTGTAACAATAGTATTATAAATTTGGTCATCTCCAATTAAAGATCCGGGAGTTCCTAATTCAGCTCGAATTAATAAACTTAATGAAGTTCCAATTATACCAGCTCAAATTCCGAAAATAAAATATAAGGTTCCAATATC
>Seq039 Sitochroa palealis
CCAAAAAATCAAAATAAATGTTGATAAAGAATTGGGTCTCCTCCTCCAGCAGGATCAAAAAATGATGTATTTAAATTTCGATCAGTTAAAAGTATAGTAATAGCACCAGCTAAAACAGGTAAAGAAAGTAATAAAAGTAAGGCAGTAATTCCAACTGCTCAAACAAATAATGGTATTTGATCAAATGATATTCCATTAACTCGTATATTAATAATTGTAGTAATAAAATTAATAGCTCCTAAAATTGATGAAATTCCTGCTAAATGTAAAGGAAAAATTGCTAAATCAACTGATCTACCACCATGAGCAATATTTGATGAAAGGGGGGGATAAACTGTTCATCCAGTTCCTGCTCCATTTTCAACAATTCTTCTTGAAATTAAAAGAGTTAATGATGGAGGTAATAATCAAAATCTTATATTATTTATTCGTGGGAATGCTATATCAGGAGCTCCTAATATAAGAGGGACTAATCAATTTCCAAATCCTCCAATTATAATAGGTATAACTATAAAAAAAATTATAATAAATGCATGAGCTGTTACAATTGTATTATAAATTTGATCATCTCCAATTAATGATCCTGGATTTCCTAATTCAGCACGAATTAGAAGTCTTAAAGATGTTCCTACTATTCCTCTTCAAATTCCAAAAATAAAATATAAAGTACCAATATC
>Seq040 Pelurga comitata
CCAAAAAATCAAAATAGATGTTGATAAAGAATGGGGTCACCTCCACCAGCTGGGTCAAAGAATGATGTATTTAAATTTCGATCTGTCAATAATATTGTAATAGCACCTGCTAATACAGGTAAAGATAGCAAAAGAAGAAAAGCTGTAATTCCTACTGCTCATACAAATAAAGGTAATTGATCAAAAAATATATTATTTAATCGTATATTAATAATAGTTGTAATAAAATTAATTGCTCCTAAAATTGAAGAAATTCCTGCTAAGTGAAGAGAAAAAATGGTTAAATCTACAGATCTTCCTCCATGAGCAATATTAGATGATAAAGGGGGGTAAACAGTTCATCCAGTACCAGCTCCATTTTCTACAATTCTACTTGAAATTAAAAGAGTGATAGAGGGCGGTAATAATCAAAATCTTATATTATTTATTCGGGGGAAAGCTATATCAGGGGCCCCTAACATTAAAGGTACTAATCAATTACCAAATCCTCCAATTATAATCGGTATTACTATAAAAAAAATTATAATAAAAGCATGGGCTGTAACAATAGTATTATAAATTTGATCGTCTCCAATTAAAGATCCAGGATTACCTAATTCAGCTCGAATTAACAATCTTAAAGAAGTACCAACCATTCCTGCTCAAATACCAAAAATAAAATATAAAGTTCCAATATC
>Seq041 Odontopera muscularia
CCAAAAAATCAAAATAAATGTTGATATAAAATTGGGTCTCCTCCTCCTGCAGGATCAAAAAAGGATGTATTTAAATTTCGATCTGTTAATAGTATTGTAATTGCACCAGCTAATACTGGTAAAGATAAAAGTAATAAGAATGCTGTAATACCTACAGCTCAAATAAATAAAGGTATTTGATCAAAAGATAAATTGTTTAATCGTATATTGATAATTGTAGTAATAAAATTAATAGCTCCTAAAATAGAAGAAATACCTGCTAAATGTAGGGAGAAAATAGCTAAATCTACAGAGCTTCCCCCATGAGCGATATTAGAGGATAAAGGGGGGTAAACTGTTCAGCCAGTTCCTGCTCCATTTTCTACGATTCTTCTTGAAATTAATAATGTAATTGATGGAGGAAGTAATCAAAATCTTATGTTATTTATACGTGGGAAAGCTATATCAGGGGCTCCCAATATTAAAGGTACTAATCAATTACCAAATCCTCCGATTATAATAGGTATAACTATGAAAAAAATTATAATGAAGGCGTGAGCTGTTACAATAGTATTGTAAATTTGATCATCTCCAATTAATGATCCTGGATTTCCTAATTCTGCTCGAATTAAAAGACTTAAAGAAGTTCCAACTATACCTGCTCAAATTCCAAAAATAAAATATAATGTTCCAATATC
>Seq042 Pelurga comitata
CCAAAAAATCAAAATAGATGTTGATAAAGAATGGGGTCACCTCCACCAGCTGGGTCAAAGAATGATGTATTTAAATTTCGATCTGTCAATAATATTGTAATAGCACCTGCTAATACAGGTAAAGATAGCAAAAGAAGAAAAGCTGTAATTCCTACTGCTCATACAAATAAAGGTAATTGATCAAAAAATATATTATTTAATCGTATATTAATAATAGTTGTAATAAAATTAATTGCTCCTAAAATTGAAGAAATTCCTGCTAAGTGAAGAGAAAAAATGGCTAAATCTACAGATCTTCCTCCATGAGCAATATTAGATGATAAAGGGGGGTAAACAGTTCATCCAGTACCAGCTGCATTTTCTACAATTCTACTTGAAATTAAAAGAGTGATAGAGGGCGGTAATAATCAAAATCTTATATTATTTATTCGGGGGAAAGCTATATCAGGGGCTCCTAACATTAAAGGTACTAATCAATTACCAAATCCTCCAATTATAATCGGTATTACTATAAAAAAAATTATAATAAAAGCATGGGCTGTAACAATAGTATTATAAATTTGATCGTCTCCAATTAAAGATCCAGGATTACCTAATTCAGCTCGAATTAACAATCTTAAAGAAGTACCAACCATTCCTGCTCAAATACCAAAAATAAAATATAAAGTTCCAATATC
>Seq043 Mythimna ferrago  
CCAAAAAATCAAAATAAGTGTTGATATAAAATTGGATCTCCTCCCCCTGCAGGATCAAAAAATGATGTATTAAGATTACGATCTGTTAAAAGTATTGTAATAGCTCCAGCTAATACAGGTAAAGATAATAATAATAAAAATGCAGTAATTCCTACAGCTCAAATAAATAAAGGTATTTGATCAAAAGATAAACTATTTAATCGTATATTAATAATTGTAGTAATAAAATTAATAGCCCCTAAAATAGAAGAAATTCCTGCAAGATGAAGGGAAAAAATGGCTAAATCTACAGAACTACCTCCATGGGCAATATTTGATGAAAGGGGGGGATATACTGTTCATCCTGTTCCAGCTCCATTTTCTACAATTCTACTTGAAATTAATAAGGTTAATGAGGGTGGGAGTAATCAAAAACTTATATTATTTATTCGGGGGAATGCTATATCAGGGGCTCCTAGTATTAAAGGAACAAGTCAATTACCAAATCCCCCAATTATAATAGGTATAACCATAAAAAAAATTATGATAAAAGCATGTGCTGTTACAATAGTATTATAAATTTGATCATCTCCGATTAAAGATCCAGGGGTTCCTAATTCAGCTCGAATTAGTAATCTTAATGAAGTTCCAACTATACCAGCTCAAATACCAAAAATGAAATATAATGTACCAATATC
>Seq044 Pelurga comitata
CCAAAAAATCAAAATAGATGTTGATAAAGAATGGGGTCACCTCCACCAGCTGGGTCAAAGAATGATGTATTTAAATTTCGATCTGTCAATAATATTGTAATAGCACCTGCTAATACAGGTAAAGATAGCAAAAGAAGAAAAGCTGTAATTCCTACTGCTCATACAAATAAAGGTAATTGATCAAAAAATATATTATTTAATCGTATATTAATAATAGTTGTAATAAAATTAATTGCTCCTAAAATTGAAGAAATTCCTGCTAAGTGAAGAGAAAAAATGGCTAAATCTACAGATCTTCCTCCATGAGCAATATTAGATGATAAAGGGGGGTAAACAGTTCATCCAATACCAGCTCCATTTTCTACAATTCTACTTGAAATTAAAAGAGTGATAGAGGGCGGTAATAATCAAAATCTTATATTATTTATTCGGGGGAAAGCTATATCAGGGGCTCCTAACATTAAAGGTACTAATCAATTACCAAATCCTCCAATTATAATCGGTATTACTATAAAAAAAATTATAATAAAAGCATGGGCTGTAACAATAGTATTATAAATTTGATCGTCTCCAATTAAAGATCCAGGATTACCTAATTCAGCTCGAATTAACAATCTTAAAGAAGTACCAACCATTCCTGCTCAAATACCAAAAATAAAATATAAAGTTCCAATATC
>Seq045 Scotopteryx chenopodiata
CCAAAAAATCAAAATAAATGTTGGTAAAGAATGGGATCTCCTCCTCCAGCAGGATCGAAAAAAGATGTATTTAAATTTCGGTCTGTTAGTAATATAGTAATAGCTCCAGCTAAAACTGGTAATGAGAGTAATAATAAGAAGGCTGTAATAGCCACAGCTCAAACGAATAGGGGTAGTTGGTCAAAAAATATATTATTAAGTCGTATATTAATAATAGTAGTAATAAAATTGGTAGCCCCTAAAATTGAAGAGACACCCGCTAAGTGCAGTGAGAAAATGGTCAAATCAACAGATCTTCCTCTATGAGCAATGTTAGATGAAAGAGGGGGGTAAACTGTTCAACCTGTTCCAGCACCACTTTCCACAATTCTTCTTGAAATTAAAAGGGTAATAGAGGGGGGTAATAATCAAAATCTTATGTTATTTATTCGTGGGAATGCCATGTCTGGGGCCCCTAATATAAGGGGTACCAATCAATTTCCAAATCCACCAATTATAATTGGTATTACTATGAAAAAGATTATAATGAAAGCATGAGCTGTTACAATAGTGTTATAAATTTGATCATCTCCAATTAAAGATCCTGGGGTTCCTAATTCAGCTCGGATTAGTAGGCTTAAGGAAGTTCCAACTATCCCAGCTCAAACACCAAAAATAAAATAAAGAGTTCCAATATC
>Seq046 Pelurga comitata
CCAAAAAATCAAAATAGATGTTGATAAAGAATGGGGTCACCTCCACCAGCTGGGTCAAAGAATGATGTATTTAAATTTCGATCTGTCAATAATATTGTAATAGCACCTGCTAATACAGGTAAAGATAGCAAAAGAAGAAAAGCTGTAATTCCTACTGCTCATACAAATAAAGGTAATTGATCAAAAAATATATTATTTAATCGTATATTAATAATAGTTGTAATAAAATTAATTGCTCCTAAAATTGAAGAAATTCCTGCTAAGTGAAGAGAAAAAATGGCTAAATCTACAGATCTTCCTCCATGAGCAATATTAGATGATAAAGGGGGGTAAACAGTTCATCCAGTACCAGCTCCATTTTCTACAATTCTACTTGAAATTAAAAGAGTGATAGAGGGCGGTAATAATCAAAATCTTATATTATTTATTCGGGGGAAAGCTATATCAGGGGCCCCTAACATTAAAGGTACTAATCAATTACCAAATCCTCCAATTATAATCGGTATTACTATAAAAAAAATTATAATAAAAGCATGGGCTGTAACAATAGTATTATAAATTTGATCGTCTCCAATTAAAGATCCAGGATTACCTAATTCAGCTCGAATTAACAATCTTAAAGAAGTACCAACCATTCCTGCTCAAATACCAAAAATAAAATATAAAGTTCCAATATC
>Seq047 Phycitodes binaevella
CCAAAAAATCAAAATAAGTGTTGATATAGGATGGGATCACCCCCTCCAGCAGGATCAAAGAAAGAAGTGTTTAAGTTTCGATCAGTTAAAAGTATTGTAATTGCCCCAGCTAAAACAGGAAGAGAGAGAAGTAGCAATAAAGCTGTAATTCCTACGGCTCACACAAATAATGGTATTTGATCAAATGATATTCCATTAAGTTTTATATTGATAATTGTAGTAATAAAGTTAATAGCACCAAGAATTGAAGAAATACCTGCTAAGTGAAGGGAAAAAATAGCAAGATCCACAGATCTTCCTCTATGAGCAATATTGGATGAAAGGGGGGGATATACAGTTCATCCAGTTCCTGCTCCATTTTCTACAATACTTCTAGAAATGAGGAGAGTTAAAGATGGGGGTAAAAGTCAAAATCTCATGTTATTTATACGAGGAAAGGCTATATCAGGGGCTCCTAACATTAAAGGGACTAATCAGTTTCCAAATCCACCAATTATAATAGGCATTACCATAAAGAAAATTATAATAAAGGCATGACCTGTGACGATAGTATTATAAATTTGATCATCTCCAATTAAAGATCCAGGAGTACCAAGCTCAGCTCGAATTAATAAACTTAAAGAGGTTCCCACTATTCCAGATCAAATTCCAAAAATAAAATATAATGTTCCAATATC
>Seq048 Mythimna ferrago
CCAAAAAATCAAAATAAATGTTGATATAAAATTGGATCTCCTCCTCCTGCAGGGTCAAAAAAAGATGTATTAAGATTACGATCTGTTAAAAGTATTGTGATAGCTCCAGCTAATACAGGTAAAGATAATAGTAGTAAGAATGCAGTAATTCCTACAGCTCAAATAAATAGAGGTATTTGATCAAAAGATAAACTGTTTAATCGTATGTTAATGATTGTAGTAATAAAATTAATAGCCCCTAAAATAGAAGAAATTCCTGCAAGATGAAGGGAAAAAATGGCTAAGTCTACAGAACTACCTCCATGGGCAATATTTGATGAAAGGGGGGGGTATACCGTTCATCCTGTTCCAGCTCCATTTTCTACAATTCTACTTGAAATTAATAAAGTTAATGAAGGTGGAAGTAGTCAAAAACTTATATTATTTATTCGAGGAAATGCTATATCAGGTGCTCCTAATATTAAAGGAACAAGTCAATTACCAAATCCTCCAATTATAATAGGTATAACTATAAAAAAAATTATAATAAAAGCATGTGCTGTTACAATAGTATTATAAATTTGATCATCTCCGATTAAAGATCCAGGGGTTCCTAATTCAGCTCGAATTAGTAATCTTAATGAAGTTCCAACTATACCAGCTCAAATACCAAAAATGAAATATAATGTACCAATATC
>Seq049 Scotopteryx chenopodiata
CCAAAAAATCAAAATAAATGTTGGTAAAGAATGGGATCTCCTCCTCCAGCAGGATCGAAAAAAGATGTATTTAAATTTCGGTCTGTTAGTAATATAGTAATAGCTCCAGCTAAAACTGGTAATGAGAGTAATAATAAGAAGGCTGTAATAGCCACAGCTCAAACGAATAGGGGTAGTTGGTCAAAAAATATATTATTAAGTCGTATATTAATAATAGTAGTAATAAAATTGATAGCCCCTAAAATTGAAGAGACACCCGCTAAGTGCAGTGAGAAAATGGTCAAATCAACAGATCTTCCTCTATGAGCAATGTTAGATGAAAGAGGGGGGTAAACTGTTCAACCTGTTCCAGCACCACTTTCCACAATTCTTCTTGAAATTAAAAGGGTAATAGAGGGGGGTAATAATCAAAATCTTATGTTATTTATTCGTGGGAATGCCATGTCTGGGGCCCCTAATATAAGGGGTACCAATCAATTTCCAAATCCACCAATTATAATTGGTATTACTATGAAAAAGATTATAATGAAAGCATGAGCTGTTACAATAGTGTTATAAATTTGATCATCTCCAATTAAAGATCCTGGGGTTCCTAATTCAGCTCGGATTAGTAGGCTTAAGGAAGTTCCAACTATCCCAGCTCAAACACCAAAAATAAAATAAAGAGTTCCAATATC
>Seq050 Pelurga comitata
CCAAAAAATCAAAATAGATGTTGATAAAGAATGGGGTCACCTCCACCAGCTGGGTCAAAGAATGATGTATTTAAATTTCGATCTGTCAATAATATTGTAATAGCACCTGCTAATACAGGTAAAGATAGCAAAAGAAGAAAAGCTGTAATTCCTACTGCTCATACAAATAAAGGTAATTGATCAAAAAATATATTATTTAATCGTATATTAATAATAGTTGTAATAAAATTAATTGCTCCTAAAATTGAAGAAATTCCTGCTAAGTGAAGAGAAAAAATGGCTAAATCTACAGATCTTCCTCCATGAGCAATATTAGATGATAAAGGGGGGTAAACAGTTCATCCAGTACCAGCTCCATTTTCTACAATTCTACTTGAAATTAAAAGAGTGATAGAGGGCGGTAATAATCAAAATCTTATATTATTTATTCGGGGGAAAGCTATATCAGGGGCCCCTAACATTAAAGGTACTAATCAATTACCAAATCCTCCAATTATAATCGGTATTACTATAAAAAAAATTATAATAAAAGCATGGGCTGTAACAATAGTATTATAAATTTGATCGTCTCCAATTAAAGATCCAGGATTACCTAATTCAGCTCGAATTAACAATCTTAAAGAAGTACCAACCATTCCTGCTCAAATACCAAAAATAAAATATAAAGTTCCAATATC
>Seq051 Catarhoe cuculata
CCAAAAAATCAAAATAAATGTTGGTAAAGAATAGGATCTCCTCCTCCAGCAGGGTCAAAAAATGATGTATTTAAATTTCGATCTGTTAATAATATAGTGATAGCTCCAGCTAATACAGGTAATGATAATAATAATAAAAATGCAGTAATTCCAACAGCTCAAACAAATAAAGGTAATTGATCAAAATATATATTATTTAATCGTATATAAATAATAGTTGTAATGAAATTGATTGCTCCTAAGATAGAAGAAATTCCAGCTAAATGTAATGAAAAAATAGCTAAATCTACAGAACTTCCTCCGTGAGCAATATTAGAAGAAAGAGGGGGGTAAACAGTTCATCCAGTTCCTGCTCCGTTTTCTACAATTCTTCTTGAAATTAATAATGTAATAGAGGGGGGTAATAATCAGAATCTTATATTATTTATTCGGGGGAAAGCTATATCAGGGGCTCCTAATATTAAAGGAACTAATCAATTTCCAAATCCTCCAATCATAATTGGTATAACTATAAAAAAAATTATAATAAAAGCATGGGCTGTAACAATAGTATTATAAATTTGATCATCTCCAATTAAAGATCCTGGATTTCCTAATTCAGCTCGAATTAAAAGACTTAAAGACGTTCCAATTATTCCAGCTCAAATTCCAAAAATAAAATATAAAGTTCCAATATC
>Seq052 Agrotis exclamationis
CCAAAAAATCAAAATAAATGTTGATATAAAATAGGATCTCCTCCTCCAGCAGGATCAAAAAAGGAAGTATTTAAATTTCGATCTGTTAAAAGTATAGTAATAGCTCCAGCTAAAACTGGTAAAGATAATAATAATAAAAATGCAGTAATTCCTACAGCTCAAATAAATAAAGGTATTTGATCAAAAGATAAACTATTTAATCGTATATTAATAATTGTAGTAATGAAATTAATAGCTCCTAAAATAGAAGAAATACCAGCTAAATGAAGAGAAAAAATAGCAAGATCTACTGATCTTCCTCCATGAGCAATATTAGATGAAAGGGGGGGATAAACTGTTCATCCTGTTCCTGCTCCATTTTCTACAATTCTTCTTGAAATTAATAAAGTTAATGATGGGGGAAGGAGTCAAAAACTTATATTATTTATTCGAGGAAATGCTATATCTGGAGCTCCTAATATTAAAGGTACTAATCAATTTCCAAATCCTCCAATTATAATAGGTATTACTATAAAGAAAATTATAATAAAAGCATGTGCTGTAACAATTGTATTATAAATTTGATCATCACCAATTAAAGATCCTGGGTTTCCTAATTCAGCTCGAATTAATAATCTTAGTGAAGTTCCTACTATTCCAGCTCAAATTCCAAAAATAAAATATAATGTTCCAATATC
>Seq053 Pelurga comitata
CCAAAAAATCAAAATAGATGTTGATAAAGAATGGGGTCACCTCCACCAGCTGGGTCAAAGAATGATGTATTTAAATTTCGATCTGTCAATAATATTGTAATAGCACCTGCTAATACAGGTAAAGATAGCAAAAGAAGAAAAGCTGTAATTCCTACTGCTCATACAAATAAAGGTAATTGATCAAAAAATATATTATTTAATCGTATATTAATAATAGTTGTAATAAAATTAATTGCTCCTAAAATTGAAGAAATTCCTGCTAAGTGAAGAGAAAAAATGGCTAAATCTACAGATCTTCCTCCATGAGCAATATTAGATGATAAAGGGGGGTAAACAGTTCATCCAGTACCAGCTCCATTTTCTACAATTCTACTTGAAATTAAAAGAGTGATAGAGGGCGGTAATAATCAAAATCTTATATTATTTATTCGGGGGAAAGCTATATCAGGGGCCCCTAACATTAAAGGTACTAATCAATTACCAAATCCTCCAATTATAATCGGTATTACTATAAAAAAAATTATAATAAAAGCATGGGCTGTAACAATAGTATTATAAATTTGATCGTCTCCAATTAAAGATCCAGGATTACCTAATTCAGCTCGAATTAACAATCTTAAAGAAGTACCAACCATTCCTGCTCAAATACCAAAAATAAAATATAAAGTTCCAATATC
>Seq054 Aphomia zelleri
CCAAAAAATCAAAATAAATGTTGATAAAGAATAGGGTCTCCTCCACCAGCAGGATCGAAAAAAGATGTATTTAGATTTCGGTCTGTTAATAATATAGTGATAGCTCCAGCTAAAACAGGTAAAGATAGGAGTAAAAGTAATGCTGTAATACTTACGGCCCAAACAAATAAAGGTATTTGATCAAAAGATAAACCATTTAGTTTTATATTAATTACTGTAGTAATGAAGTTAATAGCTCCTAAAATAGATGAAATACCAGCTAAATGAAGGGAAAAAATAGCTAAATCTACTGAACTACCTCTATGAGCAATATTGGATGATAAAGGAGGGTAAACTGTTCATCCTGTTCCTGCTCCATTTTCTACAATTCTTCTAAAAATTAATAGAGTAAGAGAAGGAGGAAGTAATCAGAAACTTATATTATTTATTCGAGGGAAAGCTATATCTGGAGCCCCTAGTATAAGAGGAACTAATCAATTTCCAAATCCTCCGATTATAATAGGTATTACTATAAAAAAAATTATAATAAATGCATGGCCTGTAACAATTGTATTATAAATTTGGTCATCTCCAATTAAAGAACCAGGATTACCTAATTCTGCTCGAATAAGTAAACTGAGGGAAGTTCCAACTATTCCTGATCAAATACCAAAAATAAAATATAAAGTACCAATATC
>Seq055 Lacanobia atlantica
CCAAAAAATCAAAATAAATGTTGATATAAAATTGGATCACCTCCTCCAGCAGGGTCAAAAAAAGATGTATTTAAATTTCGGTCTGTTAAAAGTATAGTAATAGCTCCAGCTAATACGGGTAAAGATAATAATAATAAAAATGCAGTAATTCCTACTGCTCAAATAAATAAAGGTATTTGATCAAAAGATAAATTATTTAATCGTATATTAATAATTGTAGTAATAAAATTAATAGCTCCAAGAATAGAAGAAATACCAGCTAGGTGAAGTGAAAAAATAGCTAAATCTACTGATCTTCCTCCATGAGCAATATTAGATGAAAGTGGGGGGTACACTGTTCATCCTGTTCCTGCTCCATTTTCTACAATTCTACTTGAAATAAGTAAAGTTAAAGAAGGGGGAAGAAGTCAAAAACTTATATTATTTATTCGAGGAAATGCTATATCAGGAGCTCCTAATATTAATGGAACAAGTCAATTACCAAAACCACCAATTATAATAGGTATAACTATAAAAAAAATTATAATAAAAGCATGAGCTGTAACAATAGTATTATAAATTTGATCATCTCCAATTAAGGATCCAGGATTTCCTAATTCAGCTCGAATTAATAATCTTAATGAAGTTCCTACTATTCCTGCTCAAATACCAAAAATAAAATATAATGTTCCAATATC
>Seq056 Pelurga comitata
CCAAAAAATCAAAATAGATGTTGATAAAGAATGGGGTCACCTCCACCAGCTGGGTCAAAGAATGATGTATTTAAATTTCGATCTGTCAATAATATTGTAATAGCACCTGCTAATACAGGTAAAGATAGCAAAAGAAGAAAAGCTGTAATTCCTACTGCTCATACAAATAAAGGTAATTGATCAAAAAATATATTATTTAATCGTATATTAATAATAGTTGTAATAAAATTAATTGCTCCTAAAATTGAAGAAATTCCTGCTAAGTGAAGAGAAAAAATGGCTAAATCTACAGATCTTCCTCCATGAGCAATATTAGATGATAAAGGGGGGTAAACAGTTCATCCAGTACCAGCTCCATTTTCTACAATTCTACTTGAAATTAAAAGAGTGATAGAGGGCGGTAATAATCAAAATCTTATATTATTTATTCGGGGGAAAGCTATATCAGGGGCCCCTAACATTAAAGGTACTAATCAATTACCAAATCCTCCAATTATAATCGGTATTACTATAAAAAAAATTATAATAAAAGCATGGGCTGTAACAATAGTATTATAAATTTGATCGTCTCCAATTAAAGATCCAGGATTACCTAATTCAGCTCGAATTAACAATCTTAAAGAAGTACCAACCATTCCTGCTCAAATACCAAAAATAAAATATAAAGTTCCAATATC
>Seq057 Sitochroa verticalis
CCAAAAAATCAGAATAAATGTTGATAAAGAATTGGATCTCCTCCTCCAGCAGGATCAAAAAATGATGTATTTAAATTTCGATCAGTTAAAAGTATAGTAATAGCACCAGCTAAAACAGGTAAAGAAAGTAATAAAAGTAAAGCAGTAATTCCTACCGCTCATACAAATAATGGTATTTGATCAAATGATATACCATTAATTCGTATATTAATAATCGTAGTAATAAAATTAATGGCCCCTAAAATTGATGAAATTCCAGCTAGATGAAGGGAAAAGATTGCTAAATCAACTGATCTTCCACCATGGGCAATATTTGATGAAAGAGGGGGGTATACTGTTCATCCTGTTCCTGCTCCATTTTCAACGATTCTTCTTGAAATTAAAAGAGTTAAGGAGGGGGGTAATAATCAAAATCTTATATTATTTATTCGGGGGAATGCTATATCGGGGGCTCCTAATATAAGGGGAACTAATCAATTTCCAAATCCTCCAATTATAATTGGTATTACTATAAAAAAAATTATAATAAATGCATGAGCTGTAACAATTGTATTATAAATTTGATCATCACCAATTAATGATCCTGGATTTCCTAATTCAGCACGAATTAGAAGTCTTAAAGATGTTCCTACTATTCCTCTTCAAATTCCAAAAATAAAATATAATGTACCAATATC
>Seq058 Lacanobia contigua
CCAAAAAATCAAAATAAATGTTGATATAAAATTGGATCACCTCCACCAGCAGGATCAAAAAATGATGTATTTAAATTTCGGTCTGTTAAAAGTATAGTAATTGCTCCAGCTAATACAGGTAAGGATAATAATAATAAAAATGCAGTAATTCCTACTGCTCAAATAAATAAAGGTATTTGATCAAAAGATAAATTATTTAATCGTATATTAATAATTGTAGTAATAAAATTAATAGCTCCAAGAATAGAAGAAATACCAGCTAAATGAAGTGAAAAAATAGCTAAATCTACAGAACTTCCTCCATGAGCAATATTAGATGAAAGTGGGGGGTACACTGTTCATCCTGTTCCTGCTCCATTTTCTACAATTCTTCTTGAAATAAGTAGAGTTAAAGAGGGGGGAAGAAGTCAAAAACTTATATTATTTATTCGAGGGAATGCTATATCAGGAGCTCCTAATATTAGTGGAACGAGTCAATTTCCAAAACCACCAATTATAATAGGTATAACTATAAAAAAAATTATAATAAAAGCATGAGCTGTAACAATAGTATTATAAATTTGATCATCACCAATTAAAGATCCAGGATTTCCTAGTTCAGCTCGAATTAATAATCTTAATGAAGTACCTACTATTCCTGCTCAAATACCAAAAATAAAATATAATGTTCCAATATC
>Seq059 Sitochroa verticalis
CCAAAAAATCAGAATAAATGTTGATAAAGAATTGGATCTCCTCCTCCAGCAGGATCAAAAAATGATGTATTTAAATTTCGATCAGTTAAAAGTATAGTAATAGCACCAGCTAAAACAGGTAAAGAAAGTAATAAAAGTAAAGCAGTAATTCCTACCGCTCATACAAATAATGGTATTTGATCAAATGATATACCATTAATTCGTATATTAATAATCGTAGTAATAAAATTAATGGCCCCTAAAATTGATGAAATTCCAGCTAGATGAAGGGAAAAGATTGCTAAATCAACTGATCTTCCACCATGGGCAATATTTGATGAAAGAGGGGGGTATACTGTTCATCCGGTTCCTGCTCCATTTTCAACGATTCTTCTTGAAATTAAAAGAGTTAAGGAGGGGGGTAATAATCAAAATCTTATATTATTTATTCGGGGGAATGCTATATCGGGGGCTCCTAATATAAGGGGAACTAATCAATTTCCAAATCCTCCAATTATAATTGGTATTACTATAAAAAAAATTATAATAAATGCATGAGCTGTAACAATTGTATTATAAATTTGATCATCTCCAATTAATGATCCTGGATTTCCTAATTCAGCACGAATTAGAAGTCTTAAAGATGTTCCTACTATTCCTCTTCAAATTCCAAAAATAAAATATAATGTACCAATATC
>Seq060 Lacanobia contigua
CCAAAAAATCAAAATAAATGTTGATATAAAATTGGATCACCTCCACCAGCAGGATCAAAAAATGATGTATTTAAATTTCGGTCTGTTAAAAGTATAGTAATTGCTCCAGCTAATACAGGTAAGGATAATAATAATAAAAATGCAGTAATTCCTACTGCTCAAATAAATAAAGGTATTTGATCAAAAGATAAATTATTTAATCGTATATTAATAATTGTAGTAATAAAATTAATAGCTCCAAGAATAGAAGAAATACCAGCTAAATGAAGTGAAAAAATAGCTAAATCTACAGAACTTCCTCCATGAGCAATATTAGATGAAAGTGGGGGGTACACTGTTCATCCTGTTCCTGCTCCATTTTCTACAATTCTTCTTGAAATAAGTAGAGTTAAAGAGGGGGGAAGAAGTCAAAAACTTATATTATTTATTCGAGGGAATGCTATATCAGGAGCTCCTAATATTAGTGGAACGAGTCAATTTCCAAAACCACCAATTATAATAGGTATAACTATAAAAAAAATTATAATAAAAGCATGAGCTGTAACAATAGTATTATAAATTTGATCATCACCAATTAAAGATCCAGGATTTCCTAGTTCAGCTCGAATTAATAATCTTAATGAAGTACCTACTATTCCTGCTCAAATACCAAAAATAAAATATAATGTTCCAATATC
>Seq061 Lacanobia atlantica
CCAAAAAATCAAAATAAATGTTGATATAAAATTGGATCACCTCCTCCAGCAGGATCAAAAAAAGATGTATTTAAATTTCGATCTGTTAAAAGTATAGTAATAGCTCCAGCTAATACGGGTAAAGATAATAATAATAAAAATGCAGTAATTCCTACTGCTCAAATAAATAAAGGTATTTGATCAAAAGATAAATTATTTAATCGTATATTAATAATTGTAGTAATAAAATTAATAGCTCCAAGAATAGAAGAAATACCAGCTAGATGAAGTGAAAAAATAGCTAAATCTACTGATCTTCCTCCATGAGCAATATTAGATGAAAGTGGGGGGTACACTGTTCATCCTGTTCCTGCTCCATTTTCTACAATTCTACTTGAAATAAGTAAAGTTAAAGAAGGGGGAAGAAGTCAAAAACTTATATTATTTATTCGAGGAAATGCTATATCAGGAGCTCCTAATATTAATGGAACAAGTCAATTACCAAAACCACCAATTATAATAGGTATAACTATAAAAAAAATTATAATAAAAGCATGAGCTGTAACAATAGTATTATAAATTTGATCATCTCCAATTAAAGATCCAGGATTTCCTAATTCAGCTCGAATTAATAATCTTAATGAAGTTCCTACTATTCCTGCTCAAATACCAAAAATAAAATATAATGTTCCAATATC
>Seq062 Agrotis segetum
CCAAAAAATCAAAATAAATGTTGGTATAAAATAGGATCTCCACCTCCTGCAGGGTCAAAAAAAGATGTATTTAAATTTCGATCTGTTAAAAGTATAGTAATAGCCCCAGCTAAAACTGGTAAAGATAATAATAATAAAAATGCAGTAATTCCTACAGCTCAAATAAATAAAGGTATTTGATCAAAAGATAAGCTATTTAATCGTATATTAATAATTGTGGTAATAAAATTAATAGCTCCTAAAATAGAAGAAATACCAGCTAAATGAAGGGAAAAAATAGCAAGGTCTACTGATCTACCTCCATGAGCAATGTTGGATGAAAGGGGGGGATAAACTGTTCATCCTGTTCCTGCTCCATTTTCTACAATTCTTCTTGAAATTAATAAAGTTAATGATGGGGGAAGAAGTCAAAAACTTATATTATTTATTCGAGGAAATGCTATATCTGGAGCTCCTAATATTAAAGGTACTAATCAATTTCCAAATCCTCCAATTATAATAGGTATTACTATAAAAAAAATTATAATAAAAGCATGTGCTGTAACAATTGTGTTATAAATTTGATCATCTCCAATTAAAGACCCGGGGTTTCCTAATTCAGCTCGAATTAATAAACTTAGTGAAGTTCCTACTATTCCAGCTCAAATTCCAAAGATAAAATATAATGTTCCAATATC
>Seq063 Sitochroa palealis
CCAAAAAATCAAAATAAATGTTGATAAAGAATTGGGTCTCCTCCTCCAGCAGGATCAAAAAATGATGTATTTAAATTTCGATCAGTTAAAAGTATAGTAATAGCACCAGCTAAAACAGGTAAAGAAAGTAATAAAAGTAAGGCAGTAATTCCAACTGCTCAAACAAATAATGGTATTTGATCAAATGATATTCCATTAACTCGTATATTAATAATTGTAGTAATAAAATTAATAGCTCCTAAAATTGATGAAATTCCTGCTAAATGTAAAGAAAAAATTGCTAAATCAACTGATCTACCACCATGAGCAATATTTGATGAAAGGGGGGGATAAACTGTTCATCCAGTTCCTGCTCCATTTTCAACAATTCTTCTTGAAATTAAAAGAGTTAATGATGGAGGTAATAATCAAAATCTTATATTATTTATTCGTGGGAATGCTATATCAGGAGCTCCTAATATAAGAGGGACTAATCAATTTCCAAATCCTCCAATTATAATAGGTATAACTATAAAAAAAATTATAATAAATGCATGAGCTGTTACAATTGTATTATAAATTTGATCATCTCCAATTAATGATCCTGGATTTCCTAATTCAGCACGAATTAGAAGTCTTAAAGATGTTCCTACTATTCCTCTTCAAATTCCAAAAATAAAATATAAAGTACCAATATC
>Seq064 Cosmia trapezina
CCAAAAAATCAAAATAAATGTTGATATAAAATAGGGTCTCCTCCTCCAGCAGGATCAAAGAAGGATGTATTTAAATTTCGATCTGTTAATAATATAGTAATAGCTCCGGCTAAAACAGGTAAAGATAATAATAATAAAAATGCAGTAATTCCTACAGCTCAAACAAATAAAGGTATTTGATCAAAGGATAAATTATTTAATCGTATATTAATGATTGTAGTAATAAAATTAATAGCTCCTAAAATAGAAGAAATACCAGCTAAATGAAGGGAAAAAATAGCTAAATCTACGGAACTTCCTCCATGGGCAATATTAGATGAAAGTGGGGGGTACACTGTTCATCCTGTTCCAGCACCATTTTCTACAATTCTTCTTGAAATTAATAAGGTTAAAGAGGGGGGAAGTAATCAAAAACTTATGTTATTTAATCGAGGNAATGCTATATCTGGGGCTCCTAATATTAAAGGTACTAATCAATTTCCAAATCCTCCAATTATAATAGGCATTACTATAAAAAAAATTATAATAAAAGCATGAGCTGTGACAATAGTATTATAAATTTGATCATCACCAATTAAAGATCCAGGGTTTCCTAATTCAGCTCGAATTAATAGTCTTAATGAAGTTCCTACTATTCCTGCTCAAATTCCAAAAATAAAATATAATGTTCCAATATC
>Seq065 Lacanobia contigua
CCAAAAAATCAAAATAAATGTTGATATAAAATTGGATCACCTCCACCAGCAGGATCAAAAAATGATGTATTTAAATTTCGGTCTGTTAAAAGTATAGTAATTGCTCCAGCTAATACAGGTAAGGATAATAATAATAAAAATGCAGTAATTCCTACTGCTCAAATAAATAAAGGTATTTGATCAAAAGATAAATTATTTAATCGTATATTAATAATTGTAGTAATAAAATTAATAGCTCCAAGAATAGAAGAAATACCAGCTAAATGAAGTGAAAAAATAGCTAAATCTACAGAACTTCCTCCATGAGCAATATTAGATGAAAGTGGGGGGTACACTGTTCATCCTGTTCCTGCTCCATTTTCTACAATTCTTCTTGAAATAAGTAGAGTTAAAGAGGGGGGAAGAAGTCAAAAACTTATATTATTTATTCGAGGGAATGCTATATCAGGAGCTCCTAATATTAGTGGAACGAGTCAATTTCCAAAACCACCAATTATAATAGGTATAACTATAAAAAAAATTATAATAAAAGCATGAGCTGTAACAATAGTATTATAAATTTGATCATCACCAATTAAAGATCCAGGATTTCCTAGTTCAGCTCGAATTAATAATCTTAATGAAGTACCTACTATTCCTGCTCAAATACAAAAAATAAAATATAATGTTCCAATATC
>Seq066 Ecpyrrhorrhoe rubiginalis
CCAAAAAATCAAAATAAATGTTGATAAAGAATTGGATCTCCCCCTCCAGCTGGGTCAAAAAAAGATGTATTTAAATTACGATCGGTTAATAATATAGTAATAGCCCCAGCTAGTACAGGTAAAGATAATAATAATAATAATGCTGTAATTCCTACAGCTCAAACAAATAAAGGTATTTGATCAAATGATATACCATTAATTCGTATGTTAATAATTGTAGTAATGAAATTAATTGCTCCTAAAATTAATGAAATTCCCGCTAAATGAAGAGAAAAAATTGCTAAATCTACTGATCTCCCTCCATGAGCAATATTAGATGAAAGTGGGGGGTATACTGTTCATCCAGTTCCTGCTCCATTTTCAACAATTCTTCTTGAAATTAAAAGAGTTAAAGATGGGGGGAGTAGTCAAAATCTTATGTTATTTATTCGAGGGAATGCTATATCAGGAGCACCTAATATTAAGGGGATTAATCAATTTCCAAATCCTCCAATTATAATAGGTATTACTATAAAAAAAATTATAATGAAAGCATGAGCTGTTACAATAGTATTATAAATTTGATCATCCCCAATTAGAGATCCAGGATTTCCTAATTCAGCTCGGATTAATAAGCTTAAAGATGTCCCTACTATTCCTCTTCAAATTCCAAAAATAAAATATAAAGTTCCAATATC
>Seq067 Agrotis exclamationis
CCAAAAAATCAAAATAAATGTTGATATAAAATAGGATCTCCTCCTCCAGCAGGATCAAAAAAGGATGTATTTAAATTTCGATCTGTTAAAAGTATAGTAATAGCTCCAGCTAAAACTGGTAAAGATAATAATAATAAAAATGCAGTAATTCCTACAGCTCAAATAAATAAAGGTATTTGATCAAAAGATAAACTATTTAATCGTATATTAATAATTGTAGTAATGAAATTAATAGCTCCTAAAATAGAAGAAATACCAGCTAAATGAAGAGAGAAAATAGCAAGATCTACTGATCTTCCTCCATGAGCAATATTAGATGAAAGGGGGGGATAAACTGTTCATCCTGTTCCTGCTCCATTTTCTACAATTCTTCTTGAAATTAATAAAGTTAATGATGGGGGAAGGAGTCAAAAACTTATATTATTTATTCGAGGAAATGCTATATCTGGAGCTCCTAATATTAAAGGTACTAATCAATTTCCAAATCCTCCAATTATAATAGGTATTACTATAAAGAAAATTATAATAAAAGCATGTGCTGTAACAATTGTATTATAAATTTGATCATCACCAATTAAAGATCCTGGGTTTCCTAATTCAGCTCGAATTAATAATCTTAGTGAAGTTCCTACTATTCCAGCTCAAATTCCAAAAATAAAATATAATGTTCCAATATC
>Seq068 Lacanobia contigua
CCAAAAAATCAAAATAAATGTTGGTATAAAATTGGATCACCTCCACCAGCAGGATCAAAAAATGATGTATTTAAATTTCGGTCTGTTAAAAGTATAGTAATTGCTCCAGCTAATACAGGTAAGGATAATAATAATAAAAATGCAGTAATTCCTACTGCTCAAATAAATAAAGGTATTTGATCAAAAGATAAATTATTTAATCGTATATTAATAATTGTAGTAATAAAATTAATAGCTCCAAGAATAGAAGAAATACCAGCTAAATGAAGTGAAAAAATAGCTAAATCTACAGAACTTCCTCCATGAGCAATATTAGATGAAAGTGGGGGGTACACTGTTCATCCTGTTCCTGCTCCATTTTCTACAATTCTTCTTGAAATAAGTAGAGTTAAAGAGGGGGGAAGAAGTCAAAAACTTATATTATTTATTCGAGGGAATGCTATATCAGGAGCTCCTAATATTAGTGGAACGAGTCAATTTCCAAAACCACCAATTATAATAGGTATAACTATAAAAAAAATTATAATAAAAGCATGAGCTGTAACAATAGTATTATAAATTTGATCATCACCAATTAAAGATCCAGGATTTCCTAGTTCAGCTCGAATTAATAATCTTAATGAAGTACCTACTATTCCTGCTCAAATACCAAAAATAAAATATAATGTTCCAATATC
>Seq069 Selagia argyrella
CCAAAAAATCAAAATAAATGTTGATATAAAATAGGATCTCCTCCACCAGCAGGGTCAAAGAAAGAAGTATTTAAATTTCGATCAGTTAATAATATTGTAATAGCTCCTGCTAATACTGGTAAAGATAATAATAATAATAATGCTGTAATTCCTACAGCTCAAACAAATAGTGGTATTTGATCAAATGATAAGCCATTTAGTTTTATATTGATAATAGTTGTAATAAAATTAATAGCTCCTAAAATTGATGAAATTCCAGCTAAATGTAAAGAAAAAATAGCAAGATCTACTGATCTTCCTCCATGAGCAATGTTAGATGATAGTGGGGGGTAAACTGTTCATCCTGTTCCTGCTCCATTTTCTACAATTCTACTTGAAATTAATAAAGTAAGAGAAGGAGGTAATAATCAAAATCTTATATTATTTATTCGAGGGAAAGCTATATCTGGTGCTCCTAATATTAATGGGACTAATCAATTTCCAAATCCACCAATTATAATAGGTATAACTATAAAAAAAATTATAATAAAAGCATGTCCAGTTACAATAGTATTATAAATTTGATCATCTCCAATTAAAGATCCTGGAGTTCCTAATTCAGCTCGAATTAATAAACTTAAAGATGTACCTACTATTCCTGATCAAATACCAAAAATAAAATATAGAGTTCCAATATC
>Seq070 Dyspessa ulula
CCAAAAAATCAAAATAAATGTTGGTATAAAATAGGATCTCCCCCTCCTGCTGGGTCAAAAAATGAGGTATTTAGATTTCGGTCAGTTAATAATATAGTAATAGCTCCTGCTAGTACTGGAAGAGAAAGTAAAAGTAATAATGCTGTAATTCCAACTGCTCAAACAAAAAGAGGTATTTGATCAAATGATATGTTATGGGGACGTATATTAATAATAGTTGTGATAAAATTAATGGCCCCTAAAATAGAAGAAATTCCCGCTAAATGTAAGGAGAAAATAGCTAGATCAACTGATCTTCCTCCATGGGCAATATTAGAGGATAAAGGGGGATAAACTGTTCATCCTGTTCCAGCTCCATTTTCAACAATACTTCTGGAAATTAATAGAGTCAAAGAGGGGGGGAGTAATCAGAATCTTATATTATTTATTCGTGGGAAAGCTATATCGGGGGCTCCTAATATTAATGGCACTAATCAATTACCAAATCCCCCAATTATAATAGGTATTACTATAAAGAAAATTATAATAAATGCATGGGCTGTAACAATAGTATTATAAATTTGATCATTACCAATTAAAGATCCTGGATTACCTAATTCAGCTCGAATAAGGAGACTTAAAGAAGTACCAACTATTCCAGATCAAATTCCAAAAATAAAATATAATGTTCCAATATC
>Seq071 Lacanobia contigua
CCAAAAAATCAAAATAAATGTTGATATAAAATTGGATCACCTCCACCAGCAGGATCAAAAAATGATGTATTTAAATTTCGGTCTGTTAAAAGTATAGTAATTGCTCCAGCTAATACAGGTAAGGATAATAATAATAAAAATGCAGTAATTCCTACTGCTCAAATAAATAAAGGTATTTGATCAAAAGATAAATTATTTAATCGTATATTAATAATTGTAGTAATAAAATTAATAGCTCCAAGAATAGAAGAAATACCAGCTAAATGAAGTGAAAAAATAGCTAAATCTACAGAACTTCCTCCATGAGCAATATTAGATGAAAGTGGGGGGTACACTGTTCATCCTGTTCCTGCTCCATTTTCTACAATTCTTCTTGAAATAAGTAGAGTTAAAGAGGGGGGAAGAAGTCAAAAACTTATATTATTTATTCGAGGGAATGCTATATCAGGAGCTCCTAATATTAGTGGAACGAGTCAATTTCCAAAACCACCAATTATAATAGGTATAACTATAAAAAAAATTATAATAAAAGCATGAGCTGTAACAATAGTATTATAAATTTGATCATCACCAATTAAAGATCCAGGATTTCCTAGTTCAGCTCGAATTAATAATCTTAATGAAGTACCTACTATCCCTGCTCAAATACCAAAAATAAAATATAATGTTCCAATATC
>Seq072 Acontia lucida
CCAAAAAATCAAAATAAATGTTGATATAAAATAGGATCTCCTCCTCCAGCTGGATCAAAAAATGATGTATTTAAATTACGGTCAGTTAAAAGTATAGTAATAGCTCCAGCTAATACTGGTAAAGAAAGAAGTAATAAAAATGCAGTAATTCCTACAGCTCAAATAAATAAAGGTATTTGATCAAATGATAAATTATTTAATCGTATATTAATAATAGTAGTAATAAAATTAATTGCTCCTAAAATAGAAGAAATTCCTGCTAAATGTAAGGAAAAAATTGCTAAGTCAACAGATCTTCCACCATGAGCAATATTTGATGAAAGAGGGGGATAAACTGTTCATCCTGTTCCTGCTCCATTTTCTACAATTCTACTTGAAATTAATAATGTAAGAGAAGGTGGAAGTAATCAAAAACTTATATTATTTATTCGCGGAAAAGCCATATCTGGAGCTCCTAATATTAATGGAACAAGTCAATTTCCAAATCCTCCAATTATAATAGGTATTACTATAAAAAAAATTATAATAAAAGCATGAGCTGTAACAATAGTATTGTAAATTTGATCATCTCCAATTAATGATCCAGGATTTCCTAATTCAGCTCGAATTAATAGTCTTAATGATGTTCCTACTATTCCTGCTCAAATTCCAAAAATAAAATATAAAGTTCCAATATC
>Seq073 Selagia argyrella
CCAAAAAATCAAAATAAATGTTGATATAAAATAGGATCTCCTCCACCAGCAGGGTCAAAGAAAGAAGTATTTAAATTTCGATCAGTTAATAATATTGTAATAGCTCCTGCTAATACTGGTAAAGATAATAATAATAATAATGCTGTAATCCCTACAGCTCAAACAAATAGTGGTATTTGATCAAATGATAAGCCATTTAGTTTTATATTGATAATAGTTGTAATAAAATTAATAGCTCCTAAAATTGATGAAATTCCAGCTAAATGTAAAGAAAAAATAGCAAGATCTACTGATCTTCCTCCATGAGCAATGTTAGATGATAGTGGGGGGTAAACTGTTCATCCTGTTCCTGCTCCATTTTCTACAATTCTACTTGAAATTAATAAAGTAAGAGAAGGAGGTAATAATCAAAATCTTATATTATTTATTCGAGGGAAAGCTATATCTGGTGCTCCTAATATTAATGGGACTAATCAATTTCCAAATCCACCAATTATAATAGGTATAACTATAAAAAAAATTATAATAAAAGCATGTCCAGTTACAATAGTATTATAAATTTGATCATCTCCAATTAAAGATCTTGGAGTTCCTAATTCAGCTCGAATTAATAAACTTAAAGATGTACCTACTATTCCTGATCAAATACCAAAAATAAAATATAGAGTTCCAATATC
>Seq074 Lacanobia contigua 
CCAAAAAATCAAAATAAATGTTGGTATAAAATTGGATCACCTCCACCAGCAGGATCAAAAAATGATGTATTTAAATTTCGGTCTGTTAAAAGTATAGTAATTGCTCCAGCTAATACAGGTAAGGATAATAATAATAAAAATGCAGTAATTCCTACTGCTCAAATAAATAAAGGTATTTGATCAAAAGATAAATTATTTAATCGTATATTAATAATTGTAGTAATAAAATTAATAGCTCCAAGAATAGAAGAAATACCAGCTAAATGAAGTGAAAAAATAGCTAAATCTACAGAACTTCCTCCATGAGCAATATTAGATGAAAGTGGGGGGTACACTGTTCATCCTGTTCCTGCTCCATTTTCTACAATTCTTCTTGAAATAAGTAGAGTTAAAGAGGGGGGAAGAAGTCAAAAACTTATATTATTTATTCGAGGGAATGCTATATCAGGAGCTCCTAATATTAGTGGAACGAGTCAATTTCCAAAACCACCAATTATAATAGGTATAACTATAAAAAAAATTATAATAAAAGCATGAGCTGTAACAATAGTATTATAAATTTGATCATCACCAATTAAAGATCCAGGATTTCCTAGTTCAGCTCGAATTAATAATCTTAATGAAGTACCTACTATTCCTGCTCAAATACCAAAAATAAAATATAATGTTCCAATATC
>Seq075 Cosmia trapezina
CCAAAAAATCAAAATAAATGTTGATATAAAATAGGGTCTCCTCCTCCAGCAGGATCAAAGAAGGATGTATTTAAATTTCGATCTGTTAATAATATAGTAATAGCTCCGGCTAAAACAGGTAAAGATAATAATAATAAAAATGCAGTAATTCCTACAGCTCAAACAAATAAAGGTATTTGATCAAAGGATAAATTATTTAATCGTATATTAATGATTGTAGTAATAAAATTAATAGCTCCTAAAATAGAAGAAATACCAGCTAAATGAAGGGAAAAAATAGCTAAATCTACGGAACTTCCTCCATGGGCAATATTAGATGAAAGTGGGGGGTACACTGTTCATCCTGTTCCAGCACCATTTTCTACAATTCTTCTTGAAATTAATAAGGTTAAAGAGGGGGGAAGTAATCAAAAACTTATGTTATTTAATCGAGGGAATGCTATATCTGGGGCTCCTAATATTAAAGGTACTAATCAATTTCCAAATCCTCCAATTATAATAGGCATTACTATAAAAAAAATTATAATAAAAGCATGAGCTGTGACAATAGTATTATAAATTTGATCATCACCAATTAAAGATCCAGGGTTTCCTAATTCAGCTCGAATTAATAGTCTTAATGAAGTTCCTACTATTCCTGCTCAAATTCCAAAAATAAAATATAATGTTCCAATATC
>Seq076 Lacanobia atlantica
CCAAAAAATCAAAATAAATGTTGATATAAAATTGGATCACCTCCTCCAGCAGGATCAAAAAAAGATGTATTTAAATTTCGATCTGTTAAAAGTATAGTAATAGCTCCAGCTAATACGGGTAAAGATAATAATAATAAAAATGCAGTAATTCCTACTGCTCAAATAAATAAAGGTATTTGATCAAAAGATAAATTATTTAATCGTATATTAATAATTGTAGTAATAAAATTAATAGCTCCAAGAATAGAAGAAATACCAGCTAGATGAAGTGAAAAAATAGCTAAATCTACTGATCTTCCTCCATGAGCAATATTAGATGAAAGTGGGGGGTACACTGTTCATCCTGTTCCTGCTCCATTTTCTACAATTCTACTTGAAATAAGTAAAGTTAAAGAAGGGGGAAGGAGTCAAAAACTTATATTATTTATTCGAGGAAATGCTATATCAGGAGCTCCTAATATTAATGGAACAAGTCAATTACCAAAACCACCAATTATAATAGGTATAACTATAAAAAAAATTATAATAAAAGCATGAGCTGTAACAATAGTATTATAAATTTGATCATCTCCAATTAAAGATCCAGGATTTCCTAATTCAGCTCGAATTAATAATCTTAATGAAGTTCCTACTATTCCTGCTCAAATACCAAAAATAAAATATAATGTTCCAATATC
>Seq077 Epiblema foenella
CCAAAAAATCAAAATAAATGTTGGTATAAGATAGGGTCTCCTCCTCCAGCAGGATCAAAAAATGATGTATTAAGATTTCGATCTRTTAAAAGTATAGTGATTGCACCTGCTAATACTGGTAATGAGAGGAGTAATAAAAGGGCTGTAATTCCAACTGCTCAAACAAATAATGGTATTTGATCTAAGGATATATTATTAGGTCGTATATTAATAATAGTTGTAATAAAATTTACAGCCCCTAAAATTGATGAAATTCCTGCTAAATGAAGGGAAAAAATAGCTAAATCTACAGAACTTCCACTATGGGCAATGTTAGATGATAGTGGGGGGTATACTGTTCATCCAGTTCCAGCTCCATTTTCTACGATTCTTCTTGAAATTAGTAATATAATTGATGGAGGTAATAATCAAAATCTTATATTATTTATTCGAGGAAAAGCTATATCTGGAGCTCCTAATATTAAAGGTACTAATCAATTTCCAAATCCTCCAATTATAATAGGTATAACTATGAAAAAAATTATAATAAAAGCATGAGCAGTTACAATAGTGTTATAAATTTGATCATCTCCAATTAAAGATCCAGGATTTCCTAATTCTGCTCGAATTAATAATCTTAATGAAGTTCCAATTATTCCAGCTCAAATACCAAAAATAAAATATAATGTTCCAATATC
>Seq078 Cosmia trapezina
CCAAAAAATCAAAATAAATGTTGATATAAAATAGGGTCTCCTCCTCCAGCAGGATCAAAGAAGGATGTATTTAAATTTCGATCTGTTAATAATATAGTAATAGCTCCGGCTAAAACAGGTAAAGATAATAATAATAAAAATGCAGTAATTCCTACAGCTCAAACAAATAAAGGTATTTGATCAAAGGATAAATTATTTAATCGTATATTAATGATTGTAGTAATAAAATTAATAGCTCCTAAAATAGAAGAAATACCAGCTAAATGAAGGGAAAAAATAGCTAAATCTACGGAACTTCCTCCATGGGCAATATTAGATGAAAGTGGGGGGTACACTGTTCATCCTGTTCCAGCACCATTTTCTACAATTCTTCTTGAAATTAATAAGGTTAAAGAGGGGGGAAGTAATCAAAAACTTATGTTATTTAATCGAGGNAATGCTATATCTGGGGCTCCTAATATTAAAGGTACTAATCAATTTCCAAATCCTCCAATTATAATAGGCATTACTATAAAAAAAATTATAATAAAAGCATGAGCTGTGACAATAGTATTATAAATTTGATCATCACCAATTAAAGATCCAGGGTTTCCTAATTCAGCTCGAATTAATAGTCTTAATGAAGTTCCTACTATTCCTGCTCAAATTCCAAAAATAAAATATAATGTTCCAATATC
>Seq079 Eublemma purpurina 
CCAAAAAATCAAAATAAATGTTGATATAAAATAGGATCTCCCCCACCAGCTGGATCAAAAAATGAAGTATTTAAATTTCGATCTGTTAATAATATAGTAATAGCTCCAGCTAAGACTGGTAAAGATAATAATAAAAGAAAAGCTGTAATTCCTACAGCTCAAATAAATAAAGGTATTTGATCAAAAGATAAATTATTTAAACGTATATTAATAATTGTTGAAATAAAATTAATAGCTCCTAAAATAGATGAAATTCCGGCTAAATGTAATGAAAAAATAGCTAAATCTACTGATCTACCTCTGTGAGCTATATTAGATGAAAGTGGGGGATAAACTGTTCATCCTGTTCCTGCTCCATTTTCTACAATTCTTCTTGAGATTAAAAGAGTTAAAGAGGGGGGAAGAAGTCAGAAACTTATGTTATTTATTCGGGGGAAGGCTATATCTGGAGCTCCTAATATTAATGGAATTAATCAATTTCCAAATCCTCCAATTATAATTGGTATTACTATAAAAAAAATTATAATGAAAGCATGAGCTGTTACAATAGTATTATAAATTTGATCATCTCCAATTAAAGATCCAGGGTTTCCTAATTCAGCTCGAATTAATAATCTTAATGAAGTTCCTACTATACCAGCTCAAATTCCAAAAATAAAATATAATGTTCCAATATC
>Seq080 Sideridis rivularis
CCAAAAAATCAAAATAAGTGTTGATATAAAATTGGATCTCCTCCTCCAGCAGGATCAAAAAAAGATGTATTTAAATTTCGGTCAGTTAAAAGTATTGTAATAGCTCCAGCTAATACAGGTAAAGATAAAAGTAATAAAAATGCAGTAATACCTACAGCTCAAATAAATAAAGGTATTTGATCAAAAGATAATCTATTTAATCGTATATTAATAATTGTAGTAATAAAGTTAATAGCCCCAAGAATGGAAGAAATACCAGCTAAGTGTAAAGAAAAAATAGCTAAATCAACTGAACTTCCTCCATGAGCAATATTAGATGATAATGGGGGGTAAACAGTTCATCCTGTTCCTGCTCCATTTTCTACAATTCTTCTTGAAATTAATAAAGTTAAAGAGGGGGGGAGAAGTCAAAAACTTATATTATTTATTCGAGGGAAAGCTATATCAGGAGCTCCTAATATTAATGGAACAAGTCAATTACCAAATCCTCCAATTATAATAGGTATAACTATAAAAAAAATTATAATAAAAGCATGAGCTGTAACAATAGTATTATAAATTTGATCATCTCCAATTAAAGATCCGGGGTTTCCTAATTCAGCTCGAATTAGTAATCTTAATGAAGTTCCTACTATTCCTGCTCAAATTCCAAAAATAAAATATAATGTACCAATATC
>Seq081 Epiblema foenella
CCAAAAAATCAAAATAAATGTTGGTATAAGATAGGGTCTCCTCCTCCAGCAGGATCAAAAAATGATGTATTAAGATTTCGATCTGTTAAAAGTATAGTGATTGCACCTGCTAATACTGGTAATGAGAGGAGTAATAAAAGGGCTGTAATTCCAACTGCTCAAACAAATAATGGTATTTGATCTAAGGATATATTATTAGGTCGTATATTAATAATAGTTGTAATAAAATTTACAGCCCCTAAAATTGATGAAATTCCTGCTAAATGAAGGGAAAAAATAGCTAAATCTACAGAACTTCCACTATGGGCAATGTTAGATGATAGTGGGGGGTATACTGTTCATCCAGTTCCAGCTCCATTTTCTACGATTCTTCTTGAAATTAGTAATATAATTGATGGAGGTAATAATCAAAATCTTATATTATTTATTCGAGGAAAAGCTATATCTGGAGCTCCTAATATTAAAGGTACTAATCAATTTCCAAATCCTCCAATTATAATAGGTATAACTATGAAAAAAATTATAATAAAAGCATGAGCAGTTACAATAGTGTTATAAATTTGATCATCTCCAATTAAAGATCCAGGATTTCCTAATTCTGCTCGAATTAATAATCTTAATGAAGTTCCAATTATTCCAGCTCAAATACCAAAAATAAAATATAATGTTCCAATATC
>Seq082 Aplocera plagiata 
CCAAAAAATCAAAATAAGTGTTGGTAAAGAATTGGATCTCCTCCTCCCGCAGGATCAAAGAAGGATGTATTTAGATTTCGATCTGTTAATAGTATAGTAATAGCTCCCGCTAATACAGGTAATGAAAGTAATAGTAAAAAAGCAGTAATTCCAACCGCTCATACGAATAAGGGTAATTGATCAAAAAATATATTATTTAATCGTATGTTAATAATTGTTGTAATAAAAGTAATAGCTCCTAAAATTGATGAAATACCCGCTAAATGAAGGGAAAAAATGGCTAGATCTACAGATCTACCTCCGTGTGCGATATTAGATGAGAGGGGGGGATAGACTGTTCATCCAGTACCTGCTCCAGTTTCTACAATTCTTCTTGAAATTAAAAGAGTGATAGAGGGGGGTAATAATCAAAATCTTATATTATTTATTCGGGGGAAAGCTATATCAGGGGCCCCCAATATCAAAGGTACTAATCAATTACCAAATCCCCCAATTATAATTGGCATAACTATAAAAAAAATTATAATGAAAGCATGAGCTGTTACAATAGTGTTATAAATCTGATCATCACCAATCAAAGATCCTGGGGTCCCTAATTCAGCTCGAATTAATAATCTTAAAGAAGTTCCAACTATTCCTGCTCAGATTCCAAAAATGAAATATAAAGTTCCAATATC
>Seq083 Gastropacha quercifolia
CCAAAAAATCAAAATAAATGTTGATATAAAATTGGATCTCCCCCTCCAGCAGGATCAAAGAAAGATGTATTTAAATTTCGATCTGTTAATAATATTGTAATTGCTCCAGCAAGAACAGGTAAGGAGAGTAGAAGTAAAAATGCAGTAATTCCAACAGCCCATACAAATAAGGGTATTTGATCAAGTGATATATTATTTAATCGTATATTAATAATAGTGGTAATAAAGTTAATTGCACCTAAAATAGATGAAATTCCAGCTAAATGAAGTGAAAAAATAGCTAAATCTACTGAGCTTCCACTGTGTGCAATATTGGAGGATAGGGGGGGGTATACAGTTCATCCTGTCCCCGCCCCACTTTCCACGATTCTTCTTGAAATTAATAAGGTTAAAGAGGGGGGTAATAATCAAAATCTTATATTATTTATTCGGGGGAAAGCTATATCAGGGGCTCCTAATATTAGAGGTACTAATCAATTTCCAAATCCTCCGATTATAATAGGCATTACTATAAAAAAAATTATAATGAAGGCATGAGCTGTAACAATAGTATTATAAATTTGATCATCACCAATTAAAGATCCAGAAATTCCTAATTCTGCTCGAATTAATAAACTTAAAGATGTTCCAATTATACCTGCTCAAATTCCAAAAATAAAATATAATGTTCCAATATC
>Seq084 Diachrysia chrysitis
CCAAAAAATCAAAATAAATGTTGATATAAAATTGGATCTCCTCCTCCAGCAGGGTCAAAAAATGAGGTATTTAAATTACGATCTGTTAAAAGTATTGTAATTGCTCCCGCTAAAACAGGTAAAGAAAGTAATAATAAAAAAGCTGTAATTCCTACAGCTCAAATAAATAAAGGTATTTGATCAAAAGATAAATTATTTAATCGTATATTAATAATTGTTGTAATAAAATTAATTGCCCCTAAAATTGAAGAAATTCCAGCTAAATGAAGGGAAAAAATAGCTAAATCTACAGAACTTCCTCCATGAGCAATATTAGATGAAAGAGGGGGATATACTGTTCATCCAGTACCAGCTCCATTTTCTACAATTCTTCTAGAAATTAATAAAGTTAATGATGGGGGGAGAAGTCAAAAACTTATATTATTTATTCGAGGAAATGCTATATCAGGGGCCCCTAATATTAAAGGAATTAATCAATTACCAAATCCACCAATTATAATAGGTATTACTATAAAAAAAATTATAATAAATGCATGAGCTGTAACAATAGTATTATAAATTTGATCGTCTCCAATTAAAGACCCAGGAGTACCTAATTCTGCTCGAATTAATAATCTTAAGGATGTACCCACCATTCCTGCTCAAATACCAAAAATGAAGTATAAAGTGCCAATATC
>Seq085 Agrotis exclamationis
CCAAAAAATCAAAATAAATGTTGATATAAAATAGGATCTCCTCCTCCAGCAGGATCAAAAAAGGAAGTATTTAAATTTCGATCTGTTAAAAGTATAGTAATAGCTCCAGCTAAAACTGGTAAAGATAATAATAATAAAAATGCAGTAATTCCTACAGCTCAAATAAATAAAGGTATTTGATCAAAAGATAAACTATTTAATCGTATATTAATAATTGTAGTAATGAAATTAATAGCTCCTAAAATAGAAGAAATACCAGCTAAATGAAGAGAGAAAATAGCAAGATCTACTGATCTTCCTCCATGAGCAATATTAGATGAAAGGGGGGGATAAACTGTTCATCCTGTTCCTGCTCCATTTTCTACAATTCTTCTTGAAATTAATAAAGTTAATGATGGGGGAAGGAGTCAAAAACTTATATTATTTATTCGAGGAAATGCTATATCTGGAGCTCCTAATATTAAAGGTACTAATCAATTTCCAAATCCTCCAATTATAATAGGTATTACTATAAAGAAAATTATAATAAAAGCATGTGCTGTAACAATTGTATTATAAATTTGATCATCACCAATTAAAGATCCTGGGTTTCCTAATTCAGCTCGAATTAATAATCTTAGTGAAGTTCCTACTATTCCAGCTCAAATTCCAAAAATAAAATATAATGTTCCAATATC
>Seq086 Gastropacha quercifolia
CCAAAAAATCAAAATAAATGTTGATATAAAATTGGATCTCCCCCTCCAGCAGGATCAAAGAAAGATGTATTTAAATTTCGATCTGTTAATAATATTGTAATTGCTCCAGCAAGAACAGGTAAGGAGAGTAGAAGTAAAAATGCAGTAATTCCAACAGCCCATACAAATAAGGGTATTTGATCAAGTGATATATTATTTAATCGTATATTAAGAATAGTGGTAATAAAGTTAATTGCACCTAAAATAGATGAAATTCCAGCTAAATGAAGTGAAAAAATAGCTAAATCTACTGAGCTTCCACTGTGTGCAATATTGGAGGATAGGGGGGGGTATACAGTTCATCCTGTCCCCGCCCCACTTTCCACGATTCTTCTTGAAATTAATAAGGTTAAAGAGGGGGGTAATAATCAAAATCTTATATTATTTATTCGGGGGAAAGCTATATCAGGGGCCCCCAATATTAGAGGTACTAATCAATTTCCAAATCCTCCGATTATAATAGGCATTACTATAAAAAAAATTATAATGAAGGCATGAGCTGTAACAATAGTATTATAAATTTGATCATCACCAATTAAAGATCCAGAAATTCCTAATTCTGCTCGAATTAATAAACTTAAAGATGTTCCAATTATACCTGCTCAAATTCCAAAAATAAAATATAATGTTCCAATATC
>Seq087 Diachrysia chrysitis
CCAAAAAATCAAAATAAATGTTGATATAAAATTGGATCTCCTCCTCCAGCAGGGTCAAAAAATGAGGTATTTAAATTACGATCTGTTAAAAGTATTGTAATTGCTCCCGCTAAAACAGGTAAAGAAAGTAATAATAAAAAAGCTGTAATTCCTACAGCTCAAATAAATAAAGGTATTTGATCAAAAGATAAATTATTTAATCGTATATTAATAATTGTTGTAATAAAATTAATTGCCCCTAAAATTGAAGAAATTCCAGCTAAATGAAGGGAAAAAATAGCTAAATCTACAGAACTTCCTCCATGAGCAATATTAGATGAAAGAGGGGGATATACTGTTCATCCAGTACCAGCTCCATTTTCTACAATTCTTCTAGAAATTAATAAAGTTAATGATGGGGGGAGAAGTCAAAAACTTATATTATTTATTCGAGGAAATGCTATATCAGGGGCCCCTAATATTAAAGGAATTAATCAATTACCAAATCCACCAATTATAATAGGTATTACTATAAAAAAAATTATAATAAATGCATGAGCTGTAACAATAGTATTATAAATTTGATCATCTCCAATTAAAGACCCAGGAGTACCTAATTCTGCTCGAATTAATAATCTTAAGGATGTACCCACCATTCCTGCTCAAATACCAAAAATGAAGTATAAAGTGCCAATATC
>Seq088 Aglais urticae
CCAAAAAATCAGAATAGGTGTTGATATAAAATTGGGTCCCCTCCTCCTGCAGGATCAAAAAAAGATGTATTTAAATTTCGATCTGTTAATAATATTGTAATCGCTCCAGCTAAAACTGGTAGGGATAGTAATAATAAAATAGCAGTAAATAATACAGATCAAACAAATAAAGATATTTTATCAAAAGATATTCCAGGGGCTCGTATATTAATAATTGTTGAAATGAAATTTACGGCACCTAAAATAGATGAAATTCCCGCTAAATGTAAGGAAAAAATTGATAAATCTACTGAAGCCCCCGAATGAGAAATTGTTGAAGATAAAGGGGGGTAGACTGTTCATCCAGTCCCTGTCCCTCTTTCTACTAATCTTCTTGTTAATAAAAGAGTTAAAGAAGGGGGCAATAATCAAAATCTTATATTATTTAAACGGGGGAAAGCTATATCTGGGGCTCTAAGCATTAATGGAACTAATCAGTTTCCAAATCCCCCAATTATAATTGGCATTACTATAAAAAAAATTATAATGAAAGCATGGGCTGTTACAATAACATTATAAATTTGATCATTACCAATTAAAGCATTAGGGCACCCTAATTCTGCTCGAATTAATATTCTTAGTGATGTTCCCACTATTCTGGATCAGGCCCCAAAAATAAAATATAGTGTTCCAATATC
>Seq089 Aplocera plagiata
CCAAAAAATCAAAATAAGTGTTGGTAAAGAATTGGATCTCCTCCTCCCGCAGGATCAAAGAAGGAAGTATTTAGATTTCGATCTGTTAATAGTATAGTAATAGCTCCCGCTAATACAGGTAATGAAAGTAATAGTAAAAAAGCAGTAATTCCAACCGCTCATACGAATAAGGGTAATTGATCAAAAAATATATTATTTAATCGTATGTTAATAATTGTTGTAATAAAATTAATAGCTCCTAAAATTGATGAAATACCCGCTAAATGAAGGGAAAAAATGGCTAGATCTACAGATCTACCTCCGTGTGCGATATTAGATGAGAGGGGGGGATAGACTGTTCATCCAGTACCTGCTCCAGTTTCTACAATTCTTCTTGAAATTAAAAGAGTGATAGAGGGGGGTAATAATCAAAATCTTATATTATTTATTCGGGGGAAAGCTATATCAGGGGCCCCCAATATCAAAGGTACTAATCAATTACCAAATCCCCCAATTATAATTGGCATAACTATAAAAAAAATTATAATGAAAGCATGAGCTGTTACAATAGTGTTATAAATCTGATCATCACCAATTAAAGATCCTGGGGTCCCTAATTCAGCTCGAATTAATAATCTTAAAGAAGTTCCAACTATTCCTGCTCAGATTCCAAAAATGAAATATAAAGTTCCAATATC
>Seq090 Mythimna ferrago
CCAAAAAATCAAAATAAATGTTGGTATAAAATTGGATCTCCTCCCCCTGCAGGATCAAAAAATGATGTATTAAGATTACGATCTGTTAAAAGTATTGTAATAGCTCCAGCTAATACAGGTAAAGATAATAATAATAAAAATGCAGTAATTCCTACAGCTCAAATAAATAAAGGTATTTGATCAAAAGATAAACTATTTAATCGTATATTAATAATTGTAGTAATTAAATTAATAGCCCCTAAAATAGAAGAAATTCCTGCAAGATGAAGGGAAAAAATGGCTAAATCTACAGAACTACCTCCATGGGCAATATTTGATGAAAGGGGGGGATATACTGTTCATCCTGTTCCAGCTCCATTTTCTACAATTCTACTTGAAATTAATAAGGTTAATGAGGGTGGGAGTAATCAAAAACTTATATTATTTATTCGGGGGAATGCTAGATCAGGAGCTCCTAGTATTAAAGGAACAAGTCAATTACCAAATCCCCCAATTATAATAGGTATAACTATAAAAAAAATTATGATAAAAGCATGTGCTGTTACAATAGTATTATAAATTTGATCATCTCCGATTAAAGATCCAGGGGTTCCTAATTCAGCTCGAATTAGTAATCTTAATGAAGTTCCAACTATACCAGCTCAAATACCAAAAATGAAATATAATGTACCAATATC
>Seq091 Epiblema foenella
CCAAAAAATCAAAATAAATGTTGGTATAAGATAGGGTCTCCTCCTCCAGCAGGATCAAAAAATGATGTATTAAGATTTCGATCTGTTAAAAGTATAGTGATTGCACCTGCTAATACTGGTAATGAGAGGAGTAATAAAAGGGCTGTAATTCCAACTGCTCAAACAAATAATGGTATTTGATCTAAGGATATATTATTAGGTCGTATATTAATAATAGTTGTAATAAAATTTACAGCCCCTAAAATTGATGAAATTCCTGCTAAATGAAGGGAAAAAATAGCTAAATCTACAGAACTTCCACTATGGGCAATGTTAGATGATAGTGGGGGGTATACTGTTCATCCAGTTCCAGCTCCATTTTCTACGATTCTTCTTGAAATTAGTAATATAATTGATGGAGGTAATAATCAAAATCTTATATTATTTATTCGAGGAAAAGCTATATCTGGAGCTCCTAATATTAAAGGTACTAATCAATTTCCAAATCCTCCAATTATAATAGGTATAACTATGAAAAAAATTATAATAAAAGCATGAGCAGTTACAATAGTGTTATAAATTTGATCATCTCCAATTAAAGATCCAGGATTTCCTAATTCTGCTCGAATTAATAATCTTAATGAAGTTCCAATTATTCCAGCTCAAATACCAAAAATAAAATATAATGTTCCAATATC
>Seq092 Gastropacha quercifolia
CCAAAAAATCAAAATAAATGTTGATATAAAATTGGATCTCCCCCTCCAGCAGGATCAAAGAAAGATGTATTTAAATTTCGATCTGTTAATAATATTGTAATTGCTCCAGCAAGAACAGGTAAGGAGAGTAGAAGTAAAAATGCAGTAATTCCAACAGCCCATACAAATAAGGGTATTTGATCAAGTGATATATTATTTAATCGTATATTAATAATAGTGGTAATAAAGTTAATTGCACCTAAAATAGATGAAATTCCAGCTAAATGAAGTGAAAAAATAGCTAAATCTACTGAGCTTCCACTGTGTGCAATATTGGAGGATAGGGGGGGGTATACAGTTCATCCTGTCCCCGCCCCACTTTCCACGATTCTTCTTGAAATTAATAAGGTTAAAGAGGGGGGTAATAATCAAAATCTTATATTATTTATTCGGGGGAAAGCTATATCAGGGGCCCCCAATATTAGAGGTACTAATCAATTTCCAAATCCTCCGATTATAATAGGCATTACTATAAAAAAAATTATAATGAAGGCATGAGCTGTAACAATAGTATTATAAATTTGATCATCACCAATTAAAGATCCAGAAATTCCTAATTCTGCTCGAATTAATAAACTTAAAGATGTTCCAATTATACCTGCTCAAATTCCAAAAATAAAATATAATGTTCCAATATC
>Seq093 Apamea lateritia
CCAAAAAATCAGAATAAGTGTTGGTATAAAATTGGATCTCCTCCTCCTGCAGGGTCAAAAAATGATGTATTTAAATTTCGATCTGTTAATAATATTGTAATAGCTCCTGCTAAAACAGGTAAAGATAGTAATAATAGAAATGCGGTAATTCCTACAGCTCAAATAAATAAAGGTATTTGATCAAAAGATAAGCTATTTAATGGTATATTAATAATTGTAGTAATAAAATTAATAGCTCCTAAAATAGAAGAAATACCAGCTAAATGGAGGGAAAAAATAGCTAAATCTACAGAACTTCCTCCATGAGCAATATTAGATGAAAGTGGGGGGTACACTGTTCATCCTGTTCCTGCTCCATTTTCTACGATTCTTCTTGAAATTAATAAAGTTAAGGAAGGAGGAAGTAGTCAAAAGCTTATGTTATTTATTCGTGGGAATGCTATATCTGGGGCCCCTAACATTAATGGTACTAATCAATTTCCAAATCCTCCAATTATGATAGGTATAACTATAAAAAAAATTATAATAAAAGCATGAGCTGTAACAATAGTATTATAAATTTGGTCATCTCCAATTAAAGATCCGGGGGTTCCTAATTCAGCTCGAATTAGTAATCTTAAAGAGGTTCCTACTATACCTGCTCAAATTCCAAAAATAAAATATAATGTTCCAATATC
>Seq094 Oligia chlorostigma
CCAAAAAATCAAAATAAATGTTGGTATAAAATTGGATCTCCTCCTCCTGCAGGATCAAAAAATGATGTATTTAAATTTCGATCAGTTAATAATATAGTAATAGCTCCAGCTAAAACAGGTAATGATAATAATAATAAAAATGCAGTAATTCCTACAGCTCAAATAAATAAAGGTATTTGTTCAAAAGATAAGTTATTTAATCGTATATTAATAATTGTAGTAATAAAATTAATAGCTCCTAAAATAGAAGAAATACCAGCTAAGTGCAGGGAAAAAATAGCTAAATCTACAGAGCTTCCTCCATGGGCAATATTAGATGAAAGTGGGGGGTACACTGTTCATCCTGTTCCTGCACCATTTTCTACAATTCTTCTTGAAATTAATAAAGTTAAAGAGGGGGGAAGTAATCAAAAACTTATATTATTTATTCGTGGAAATGCTATATCTGGAGCTCCTAATATTAAAGGTACAAGTCAATTTCCAAATCCTCCAATTATAATAGGTATAACTATAAAAAAAATTATAATGAAGGCATGAGCTGTAACAATAGTATTATAAATTTGATCATCACCAATTAAAGATCCGGGGTTTCCTAATTCAGCTCGAATTAATAATCTTAAAGAAGTTCCTACTATTCCTGCTCAAATTCCAAAAATAAAATATAATGTTCCAATATC
>Seq095 Cosmia trapezina
CCAAAAAATCAAAATAAATGTTGATATAAAATAGGGTCTCCTCCTCCAGCAGGATCAAAGAAGGANGTATTTAAATTTCGATCTGTTAATAATATAGTAATAGCTCCGGCTAAAACAGGTAAAGATAATAATAATAAAAATGCAGTAATTCCTACAGCTCAAACAAATAAAGGTATTTGATCAAAGGATAAATTATTTAATCGTATATTAATGATTGTAGTAATAAAATTAATAGCTCCTAAAATAGAAGAAATACCAGCTAAATGAAGGGAAAAAATAGCTAAATCTACGGAACTTCCTCCATGGGCAATATTAGATGAAAGTGGGGGGTACACTGTTCATCCTGTTCCAGCACCATTTTCTACAATTCTTCTTGAAATTAATAAGGTTAAAGAGGGGGGAAGTAATCAAAAACTTATGTTATTTAATCGAGGGAATGCTATATCTGGGGCTCCTAATATTAAAGGTACTAATCAATTTCCAAATCCTCCAATTATAATAGGCATTACTATAAAAAAAATTATAATAAAAGCATGAGCTGTGACAATAGTATTATAAATTTGATCATCACCAATTAAAGATCCAGGGTTTCCTAATTCAGCTCGAATTAATAGTCTTAATGAAGTTCCTACTATTCCTGCTCAAATTCCAAAAATAAAATATAATGTTCCAATATC
>Seq096 Lithophane hemina
CCAAAAAATCAAAATAAATGTTGGTATAAAATTGGGTCTCCTCCTCCAGCAGGATCAAAAAAAGATGTATTTAAATTTCGATCTGTTAATAATATAGTAATAGCTCCAGCTAAAACAGGTAATGATAATAATAATAAAAATGCAGTAATTCCCACTGCTCAAATAAATAAAGGTATTTGATCAAAAGATAAATTATTTAATCGTATATTAATAATTGTAGTAATAAAGTTAATAGCTCCTAAAATAGAAGAAATTCCAGCTAAATGTAGGGAAAAAATGGCTAAATCTACAGATCTACCACCATGAGCAATATTAGATGAAAGTGGGGGATAAACTGTTCATCCTGTACCTGCACCATTTTCTACAATTCTTCTTGAAATTAGTAAGGTTAAAGAGGGAGGGAGTAATCAAAAACTTATATTATTTAAACGGGGGAAAGCTATATCTGGAGCTCCTAATATTAAAGGAACAAGTCAATTTCCAAATCCTCCAATTATAATAGGTATAACTATAAAAAAAATTATAATAAAAGCATGAGCTGTAACAATAGTATTATAAATTTGATCATCACCAATTAAAGATCCTGGATTTCCTAATTCAGCACGAATTAATAATCTTAATGATGTTCCTACTATTCCTGCTCAAATTCCAAAAATAAAATATAATGTTCCTTTATC
>Seq097 Actinotia polyodon
CCAAAAAATCAAAATAAATGTTGATATAAAATTGGGTCTCCTCCTCCWGCTGGGTCAAAAAATGATGTATTAAGATTTCGATCTGTTAGAAGTATAGTAATAGCTCCAGCTAATACTGGTAATGATAAAAGCAATAAAAATGCAGTAATTCCTACTGCTCAAATAAATAAAGGTATTTGATCAAAAGATAATCTATTTAATCGTATATTAATAATTGTTGTAATAAAATTAATAGCTCCTAGAATAGAAGAAATTCCTGCCAAATGAAGGGAAAAAATTGCTAAATCGACAGATCTTCCTCCATGGGCAATATTAGATGAAAGAGGGGGGTAAACTGTTCATCCTGTACCTGCTCGATTTTCTACAATTCTTCTGGAAATTAATAAAGTTAAAGAAGGAGGTAATAATCAAAAACTTATATTATTTATTCGAGGGAAAGCTATATCTGGAGCCCCTAATATTAAAGGAACTAATCAATTTCCAAATCCACCAATTATAATAGGTATAACTATAAAAAAAATTATAATAAATGCATGAGCTGTAACAATAGTATTATAAATTTGATCATCTCCAATTAATGATCCTGGGTTCCCTAATTCAGCTCGAATTAATAATCTTAGAGAAGTTCCTACTATTCCTGCTCAAATTCCAAAAATAAAATATAATGTTCCAATATC
>Seq098 Sphinx ligustri
CCAAAAAATCAAAATAAATGTTGATATAAAATAGGATCTCCTCCTCCAGCAGGGTCAAAAAATGATGTATTTAAATTTCGGTCTGTTAATAATATAGTAATTGCTCCCGCTAATACAGGTAAAGATAATAATAATAAAAATGCTGTAAGTCCCACAGCTCAAATGAATAATGGTATTTGATCAAATGATATATTATTAATTCGCATATTAATAATTGTAGTAATAAAATTAATTGCTCCTAAAATAGATGAAATTCCTGCTAAATGTAAAGAAAAAATAGCTAAATCAACTGATCTTCCTCTATGAGCAATATTTGAAGACAGTGGGGGGTACACTGTTCTTCCTGTCCCAGCTCCATTTTCTACAATACTACTAGAAATTAATAGTATTAAAGAAGGGGGTAAGAGCCAAAATCTTATATTGTTTATTCGAGGGAAAGCTATATCAGGTGCTCCTAATATTAAAGGAACTAATCAATTACCAAATCCTCCAATTATAATGGGCATAACTATAAAAAAAATTATAATAAATGCATGGGCTGTAACAATTGTATTATAAATTTGATCATCTCCAATTAATGATCCTGGATTTCCTAATTCTGCTCGAATTAATAAACTTAATGAAGTTCCTACTATTCCTGCTCAGATTCCAAAGATAAAATATAATGTTCCAATATC
>Seq099 Actinotia polyodon
CCAAAAAATCAAAATAAATGTTGATATAAAATTGGGTCTCCTCCTCCAGCTGGGTCAAAAAATGATGTATTAAGATTTCGATCTGTTAGAAGTATAGTAATAGCTCCAGCTAATACTGGTAATGATAAAAGCAATAAAAATGCAGTAATTCCTACTGCTCAAATAAATAAAGGTATTTGATCAAAAGATAATCTATTTAATCGTATATTAATAATTGTTGTAATAAAATTAATAGCTCCTAGAATAGAAGAAATTCCTGCCAAATGAAGGGAAAAAATTGCTAAATCGACAGATCTTCCTCCATGGGCAATATTAGATGAAAGAGGGGGGTAAACTGTTCATCCTGTACCTGCTCCATTTTCTACAATTCTTCTGGAAATTAATAAAGTTAAAGAAGGAGGTAATAATCAAAAACTTATATTATTTATTCGAGGGAAAGCTATATCTGGAGCCCCTAATATTAAAGGAACTAATCAATTTCCAAATCCACCAATTATAATAGGTATAACTATAAAAAAAATTATAATAAATGCATGAGCTGTAACAATAGTATTATAAATTTGATCATCTCCAATTAATGATCCTGGGTTCCCTAATTCAGCTCGAATTAATAATCTTAGAGAAGTTCCTACTATTCCTGCTCAAATTCCAAAAATAAAATATAATGTTCCAATATC
>Seq100 Neptis rivularis
CCAAAAAATCAAAATAAGTGTTGATAAAGAATGGGATCTCCTCCTCCAGCGGGATCAAAAAATGAAGTATTAAGATTTCGGTCAGTTAATAATATTGTGATAGCCCCAGCTAATACGGGTAAAGATAATAATAAAAGTAAAGCTGTGATGCCTACAGATCATACAAATAAAGGTATTTGATCAAAAGATATACTATTAATTCGTATATTAATAATAGTTGTAATAAAATTAATTGCTCCTAAAATAGATGAAATACCAGCTAAGTGTAAAGAAAAAATAGCTAAATCTACAGAAGCTCCTCCGTGGGCAATATTAGATGAAAGTGGGGGATAAACTGTTCATCCAGTTCCAGCTCCTGTTTCTACAATTCTACTAGAAATTAATAAAATTAAAGATGGGGGGAGTAATCAGAATCTTATATTATTTATTCGGGGGAAAGCTATATCTGGGGCCCCTAATATTAAAGGGACTAGTCAATTACCAAATCCTCCAATTATAATAGGTATAACTATAAAGAAAATTATAATAAATGCATGAGCTGTTACAATAGTATTATAAATTTGATCATCTCCGATTAAAGATCCTGGGTTACCAAGTTCAGTTCGAATTAATAAACTAAGAGATGTTCCTACTATTCCTGCTCAAATTCCAAAAATAAAATATATAGTTCCAATATC
>Seq101 Pyrausta aurata
CCAAAAAATCAAAATAAGTGCTGATAAAGAATTGGATCTCCTCCCCCAGCGGGATCAAAAAATGATGTATTTAAGTTTCGATCAGTAAGTAATATAGTAATAGCTCCTGCTAGAACAGGTAAAGAAAGTAATAAAAGTAAAGCTGTAATTCCTACAGCTCAAACAAATAAAGGTATTTGATCAAATGATATACCATGAATTCGTATATTAATAATTGTCGTAATAAAATTAATTGCCCCAAGAATTGAGGAAATCCCAGCTAAATGTAAAGAAAAAATAGCTAAATCTACGGATCTTCCCCCATGAGCAATATTTGAGGAAAGAGGGGGGTAAACAGTTCATCCAGTTCCTGCTCCACTTTCAACAATTCTTCTTGAAATTAATAAAGTTAAAGAAGGAGGTAATAATCAAAATCTTATATTATTTATTCGGGGGAAAGCTATATCAGGTGCTCCTAGTATAAGTGGTACTAATCAATTTCCAAATCCTCCAATTATAATTGGCATTACTATAAAAAAAATTATAATAAATGCATGAGCTGTAACGATAGTATTATAAATTTGGTCATCCCCAATTAAAGATCCTGGATTTCCTAATTCAGCACGGATTAATAAACTTAAAGATGTTCCTACTATTCCTCTTCAAATTCCAAAAATAAAATATAAAGTTCCAATATC
>Seq102 Axylia putris
CCAAAAAATCAAAATAGATGTTGATATAAAATAGGGTCTCCCCCCCCCGCAGGATCAAAAAATGATGTATTTAAATTACGATCAGTTAATAATATGGTAATAGCTCCCGCTAAGACAGGTAAAGATAATAATAGTAAAAATGCTGTAATTCCAACAGCTCAAATAAATAGGGGTATTTGATCAAAAGATAATCTGTTTAATCGTATATTAATAATAGTAGTAATAAAATTAATAGCTCCTAAAATAGAAGAAATTCCAGCTAAATGAAGGGAAAAAATAGCAAGATCTACAGATCTACCCCCATGGGCAATATTAGATGAAAGAGGAGGGTAAACTGTTCATCCTGTTCCTGCTCCATTTTCTACAATTCTTCTTGAAATTAAAAGAGTTAATGAAGGGGGAAGAAGTCAAAAACTTATATTATTTATCCGAGGGAATGCTATATCTGGGGCCCCCAATATTAAAGGAACAAGTCAATTACCAAATCCTCCAATTATAATAGGCATAACTATAAAAAAAATTATAATAAAAGCATGTGCTGTAACAATAGTATTATAAATTTGATCATCTCCAATTAAAGAACCGGGATTTCCTAATTCAGCTCGAATTAATAATCTTAAAGAAGTTCCCACTATTCCAGCTCAAATTCCAAAAATAAAATATAATGTTCCAATATC
>Seq103 Thalera fimbrialis
CCAAAAAATCAGAATAGGTGTTGGTATAAAATTGGGTCTCCTCCTCCTGCGGGGTCAAAAAATGAGGTGTTTAAATTTCGATCTGTTAATAATATTGTAATAGCTCCAGCTATTACAGGTAAAGATAATAATAATAAAAATGCTGTAATTCCTACAGCTCAAACAAATAAAGGTATTTGATCAAACGATAAATTATTAAGTCGTATATTAATGATAGTTGTAATAAAATTAATAGCTCCTAAAATAGATGAGATACCCGCTAAATGTAAGGAAAAAATAGCTAAGTCAACTGAGCTACCTCCATGAGCGATATTTGATGATAAAGGTGGATAAACTGTTCATCCAGTTCCTGCTCCATTTTCTACAATTGTACTTGAAATTAAAAGAGTAAGGGAAGGAGGTAATAATCAAAATCTTATATTATTTATTCGAGGGAAAGCTATATCTGGAGCCCCTAATATTAAAGGTACTAATCAATTACCAAATCCTCCAATTATAATTGGTATAACTATGAAAAAAATTATAATAAAAGCATGAGCTGTAACAATTGTATTATAAATTTGGGCGTCTCCGATTAGAGATCCTGGATTTCCTAATTCTGCCCGAATTAATAAACTTAAAGAAGTTCCGATTATCCCTGCTCAAATTCCAAAAATAAAATATAATGTTCCAATATC
>Seq104 Actinotia polyodon
CCAAAAAATCAAAATAAATGTTGATATAAAATTGGGTCTCCTCCTCCAGCTGGGTCAAAAAATGATGTATTAAGATTTCGATCTGTTAGAAGTATAGTAATAGCTCCAGCTAATACTGGTAATGATAAAAGCAATAAAAATGCAGTAATTCCTACTGCTCAAATAAATAAAGGTATTTGATCAAAAGATAATCTATTTAATCGTATATTAATAATTGTTGTAATAAAATTAATAGCTCCTAGAATAGAAGAAATTCCTGCCAAATGAAGGGAAAAAATTGCTAAATCGACAGATCTTCCTCCATGGGCAATATTAGATGAAAGAGGGGGGTAAACTGTTCATCGTGTACCTGCTCCATTTTCTACAATTCTTCTGGAAATTAATAAAGTTAAAGAAGGAGGTAATAATCAAAAACTTATATTATTTATTCGAGGGAAAGCTATATCTGGAGCCCCTAATATTAAAGGAACTAATCAATTTCCAAATCCACCAATTATAATAGGTATAACTATAAAAAAAATTATAATAAATGCATGAGCTGTAACAATAGTATTATAAATTTGATCATCTCCAATTAATGATCCTGGGTTCCCTAATTCAGCTCGAATTAATAATCTTAGAGAAGTTCCTACTATTCCTGCTCAAATTCCAAAAATAAAATATAATGTTCCAATATC
>Seq105 Axylia putris
CCAAAAAATCAAAATAGATGTTGATATAAAATAGGGTCTCCTCCCCCCGCAGGATCAAAAAATGATGTATTTAAATTACGATCAGTTAATAATATGGTAATAGCTCCCGCTAAGACAGGTAAAGATAATAATAGTAAAAATGCTGTAATTCCAACAGCTCAAATAAATAGGGGTATTTGATCAAAAGATAATCTGTTTAATCCTATATTAATAATAGTAGTAATAAAATTAATAGCTCCTAAAATAGAAGAAATTCCAGCTAAATGAAGGGAAAAAATAGCAAGATCTACAGATCTACCCCCATGGGCAATATTAGATGAAAGAGGAGGGTAAACTGTTCATCCTGTTCCTGCTCCATTTTCTACAATTCTTCTTGAAATTAAAAGAGTTAATGAACGGGGAAGAAGTCAAAAACTTATATTATTTATCCGAGGGAATGCTATATCTGGGGCCCCCAATATTAAAGGAACAAGTCAATTACCAAATCCTCCAATTATAATAGGCATAACTATAAAAAAAATTATAATAAAAGCATGTGCTGTAACAATAGTATTATAAATTTGATCATCTCCAATTAAAGAACCGGGATTTCCTAATTCAGCTCGAATTAATAATCTTAAAGAAGTTCCCACTATTCCAGCTCAAATTCCAAAAATAAAATATAATGTTCCAATATC
>Seq106 Amphipoea fucosa
CCAAAAAATCAAAATAAATGTTGATATAAAATTGGATCTCCTCCTCCTGCAGGATCAAAAAATGATGTATTTAAATTTCGATCTGTTAATAATATTGTAATAGCTCCCGCTAAAACAGGTAATGATAATAGTAATAAAAATGCAGTAATTCCTACAGCTCAAATAAATAAAGGTATTTGATCAAAAGATAAATTATTTAATCGTATATTAATAATTGTAGTGATAAAATTAATAGCTCCTAAAATAGAAGAAATACCAGCTAAATGAAGAGAAAAAATAGCTAAATCTACAGAACTTCCTCCATGGGCAATATTAGATGAAAGTGGGGGATAAACTGTTCATCCTGTTCCTGCACCATTTTCTACGATTCTTCTTGAAATTAATAAAGTTAATGAGGGGGGGAGTAATCAAAAACTTATATTATTTATTCGTGGAAAAGCTATATCTGGGGCTCCTAATATTAAAGGTACAAGTCAGTTTCCAAATCCTCCAATTATAATAGGTATAACTATAAAAAAAATTATAATAAAAGCATGAGCTGTAACAATAGTATTATAAATTTGATCATCACCAATTAAAGATCCGGGGTTTCCTAATTCAGCTCGAATTAGTAATCTTAAAGAGGTTCCTACTATACCTGCTCAAATTCCAAAAATAAAATATAATGTTCCAATATC
>Seq107 Axylia putris
CCAAAAAATCAAAATAGATGTTGATATAAAATAGGGTCTCCTCCCCCCGCAGGATCAAAAAATGATGTATTTAAATTACGATCAGTTAATAATATGGTAATAGCTCCCGCTAAGACAGGTAAAGATAATAATAGTAAAAATGCTGTAATTCCAACAGCTCAAATAAATAGGGGTATTTGATCAAAAGATAATCTGTTTAATCGTATATTAATAATAGTAGTAATAAAATTAATAGCTCCTAAAATAGAAGAAATTCCAGCCAAATGAAGGGAAAAAATAGCAAGATCTACAGATCTACCCCCATGGGCAATATTAGATGAAAGAGGGGGGTAAACTGTTCATCCTGTTCCTGCTCCATTTTCTACAATTCTTCTTGAAATTAAAAGAGTTAATGAAGGGGGAAGAAGTCAAAAACTTATATTATTTATCCGAGGGAATGCTATATCTGGGGCCCCCAATATTAAAGGAACAAGTCAATTACCAAATCCTCCAATTATAATAGGCATAACTATAAAAAAAATTATAATAAAAGCATGTGCTGTAACAATAGTATTATAAATTTGATCATCTCCAATTAAAGAACCGGGATTTCCTAATTCAGCTCGAATTAATAATCTTAAAGAAGTTCCCACTATTCCAGCTCAAATTCCAAAAATAAAATATAATGTTCCAATATC
>Seq108 Catoptria pinella
TCAAAAAATCAAAATAAGTGTTGGTATAGGATTGGGTCTCCCCCTCCTGCTGGGTCAAAAAAAGAAGTGTTTAAGTTTCGATCAGTAAGTAATATAGTAATAGCTCCTGCTAATACCGGCAGAGATAGTAAAAGAAGTAAGGCTGTAATTCCAACAGATCAAACAAATAGTGGTATTTGATCAAAAGATAGGCCATTGATTCGTATATTAATAATTGTTGTAATAAAATTAATTGCTCCTAAAATTGAAGAAATTCCCGCTAAGTGTAAAGAGAAAATAGCTAAATCAACTGATCTTCCTCCGTGAGCAATATTAGATGAAAGGGGGGGGTAAACTGTTCATCCTGTTCCAGCTCCATTTTCTACAATTCTTCTAGAAATTAATAAAGTTAGAGAGGGGGGTAATAATCAAAATCTTATATTATTTATTCGTGGGAATGCTATATCAGGTGCTCCTAATATTAATGGAACTAGTCAATTTCCGAATCCCCCAATTATAATAGGTATAACTATAAAGAAAATTATAATAAATGCATGAGCTGTAACGATAGTGTTATAAATTTGATCATCTCCAATTAAAGAACCAGGATTTCCTAATTCAGCTCGAATTAATAATCTTAGGGATGTTCCCACTATTCCTGCTCAAATTCCAAAAATAAAATATAAGGTTCCAATATC
>Seq109 Axylia putris
CCAAAAAATCAAAATAGGTGTTGATATAAAATAGGGTCTCCCCCTCCTGCAGGGTCAAAAAATGATGTATTTAAATTACGATCAGTTAATAATATAGTAATAGCTCCTGCTAAAACAGGTAAAGACAATAATAATAAAAATGCTGTAATTCCAACAGCTCAGATAAATAAAGGTATTTGATCAAAAGATAAACTATTTAATCGTATATTAATAATGGTAGTAATAAAATTAATAGCTCCTAGAATAGAAGAAATTCCAGCTAAATGAAGAGAAAAAATAGCAAGATCTACAGAACTACCTCCATGGGCAATATTAGATGAAAGTGGGGGATAAACTGTTCATCCTGTTCCTGCTCCATTTTCTACAATTCTACTTGAAATTAAAAGAGTTAATGATGGGGGAAGAAGTCAAAAACTTATATTATTTATTCGGGGAAATGCTATATCTGGGGCTCCTAATATTAAAGGGACAAGTCAATTACCAAATCCTCCAATTATAATAGGTATAACTATAAAAAAAATTATAATAAAAGCATGTGCTGTTACAATAGTATTATAAATTTGATCATCTCCAATTAAAGAACCGGGATTTCCTAATTCAGCTCGAATTAATAATCTTAAAGAAGTTCCTACTATACCAGCTCAAATTCCAAAAATAAAATATAATGTTCCAATATC
>Seq110 Pyrausta aurata 
CCAAAAAATCAAAATAAGTGCTGATAAAGAATTGGATCTCCTCCCCCAGCGGGATCAAAAAATGATGTATTTAAGTTTCGATCAGTAAGTAATATAGTAATAGCTCCTGCTAGAACAGGTAAAGAAAGTAATAAAAGTAAAGCTGTAATTCCTACAGCTCAAACAAATAAAGGTATTTGATCAAATGATATACCATGAATTCGTATATTAATAATTGTCGTAATAAAATTAATTGGCCCAAGAATTGAGGAAATCCCAGCTAAATGTAAAGAAAAAATAGCTAAATCTACGGATCTTCCCCCATGAGCAATATTTGAGGAAAGAGGGGGGTAAACAGTTCATCCAGTTCCTGCCCCACTTTCAACAATTCTTCTTGAAATTAATAAAGTTAAAGAAGGAGGTAATAATCAAAATCTTATATTATTTATTCGGGGGAAAGCTATATCAGGTGCTCCTAGTATAAGTGGTACTAATCAATTTCCAAATCCTCCAATTATAATTGGCATTACTATAAAAAAAATTATAATAAATGCATGAGCTGTAACGATAGTATTATAAATTTGGTCATCCCCAATTAAAGATCCTGGATTTCCTAATTCAGCACGGATTAATAAACTTAAAGATGTTCCTACTATTCCTCTTCAAATTCCAAAAATAAAATATAAAGTTCCAATATC
>Seq111 Axylia putris
CCAAAAAATCAAAATAGATGTTGATATAAAATAGGGTCTCCTCCCCCCGCAGGATCAAAAAATGATGTATTTAAATTACGATCAGTTAATAATATGGTAATAGCTCCCGCTAAGACAGGTAAAGATAATAATAGTAAAAATGCTGTAATTCCAACAGCTCAAATAAATAGGGGTATTTGATCAAAAGATAATCTGTTTAATCGTATATTAATAATAGTAGTAATAAAATTAATAGCTCCTAAAATAGAAGAAATTCCAGCCAAATGAAGGGAAAAAATAGCAAGATCTACAGATCTACCGCCATGGGCAATATTAGATGAAAGAGGGGGGTAAACTGTTCATCCTGTTCCTGCTCCATTTTCTACAATTCTTCTTGAAATTAAAAGAGTTAATGAAGGGGGAAGAAGTCAAAAACTTATATTATTTATCCGAGGGAATGCTATATCTGGGGCCCCCAATATTAAAGGAACAAGTCAATTACCAAATCCTCCAATTATAATAGGCATAACTATAAAAAAAATTATAATAAAAGCATGTGCTGTAACAATAGTATTATAAATTTGATCATCTCCAATTAAAGAACCGGGATTTCCTAATTCAGCTCGAATTAATAATCTTAAAGAAGTTCCCACTATTCCAGCTCAAATTCCAAAAATAAAATATAATGTTCCAATATC
>Seq112 Arctia caja
CCAAAAAATCAAAATAAATGTTGATAGAGAATAGGATCTCCCCCTCCTGCTGGATCAAAAAATGATGTATTTAAATTTCGATCTGTTAGTAATATAGTAATAGCTCCAGCTAATACAGGAAGTGAGAGAAGTAATAAAAAAGCTGTAATTCCTACAGCTCAAACAAATAAAGGTATTTGGTCAAATGATAAATTATTTAATCGTATATTAATAATTGTAGTAATAAAATTAATAGCACCTAAAATTGAAGAAATTCCCGCTAAATGTAATGAAGAGATAGCTAAATCAACTGATCTTCCTCCATGAGCAATATTAGAAGAAAGTGGGGGGTAAACTGTTCATCCTGTTCCTGCTCCAATTTCTACAATTCTTCTTGAAATTAATAAAGTTAGTGATGGGGGTAAAAGTCAAAAACTTATATTATTTATTCGGGGGAAAGCTATATCAGGGGCTCCTAATATTAAAGGAACTAATCAATTACCAAATCCTCCAATTATAATAGGTATAACTATAAAAAAAATTATAATAAAAGCATGAGCTGTTACAATAGTATTATAAATTTGATCATCTCCAATTAAAGATCCAGGATTACCTAATTCAGCTCGAATTAATAATCTTAATGAAGTTCCTACTATCCCTGCTCAAATTCCAAAGATAAAATATAATGTTCCAATATC
>Seq113 Catoptria pinella
CCAAAAAATCAAAATAAGTGTTGGTATAGGATTGGGTCTCCCCCTCCTGCTGGGTCAAAAAAAGAAGTGTTTAAGTTTCGATCAGTAAGTAATATAGTAATAGCTCCTGCTAATACCGGCAGAGATAGTAAAAGAAGTAAGGCTGTAATTCCAACAGATCAAACAAATAGTGGTATTTGATCAAAAGATAGGCCATTGATTCGCATATTAATAATTGTTGTAATAAAATTAATTGCCCCTAAAATTGAAGAAATTCCCGCTAAGTGTAAAGAGAAAATAGCTAAATCAACTGATCTTCCTCCGTGAGCAATATTAGATGAAAGAGGGGCGTAAACTGTTCATCCTGTTCCAGCTCCATTTTCTACAATTCTTCTAGAAATTAATAAAGTTAAAGAGGGGGGTAATAATCAAAATCTTATATTATTTATTCGTGGGAATGCTATATCAGGTGCTCCTAATATTAATGGAACTAGTCAATTTCCGAATCCCCCAATTATAATAGGTATAACTATAAAGAAAATTATAATAAATGCATGAGCTGTAACGATAGTGTTATAAATTTGATCATCTCCAATTAAAGAACCAGGATTTCCTAATTCAGCTCGAATTAATAATCTTAGGGATGTTCCTACTATTCCTGCTCAAATTCCAAAAATAAAATATAAGGTTCCAATATC
>Seq114 Axylia putris
CCAAAAAATCAAAATAGATGTTGATATAAAATAGGGTCTCCTCCCCCCGCAGGATCAAAAAATGATGTATTTAAATTACGATCAGTTAATAATATGGTAATAGCTCCCGCTAAGACAGGTAAAGATAATAATAGTAAAAATGCTGTAATTCCAACAGCTCAAATAAATAGGGGTATTTGATCAAAAGATAATCTGTTTAATCGTATATTAATAATAGTAGTAATAAAATTAATAGCTCCTAAAATAGAAGAAATTCCAGCCAAATGAAGGGAAAAAATAGCAAGATCTACAGATCTACCCCCATGGGCAATATTAGATGAAAGAGGAGGGTAAACTGTTCATCCTGTTCCTGCTCCATTTTCTACAATTCTTCTTGAAATTAAAAGAGTTAATGAAGGGGGAAGAAGTCAAAAACTTATATTATTTATCCGAGGGAATGCTATATCTGGGGCCCCCAATATTAAAGGAACAAGTCAATTACCAAATCCTCCAATTATAATAGGCATAACTATAAAAAAAATTATAATAAAAGCATGTGCTGTAACAATAGTATTATAAATTTGATCATCTCCAATTAAAGAACCGGGATTTCCTAATTCAGCTCGAATTAATAATCTTAAAGAAGTTCCCACTATTCCAGCTCAAATTCCAAAAATAAAATATAATGTTCCAATATC
>Seq115 Deilephila elpenor
CCAAAAAATCAAAATAGATGTTGATATAAGATAGGATCTCCTCCTCCAGCAGGATCAAAAAATGATGTATTTAAATTTCGATCTGTTAATAATATTGTAATTGCACCAGCTAATACTGGTAAAGATAATAATAATAAAAATGCTGTAATACCAACAGCTCAAACAAATAGTGGTATTTGATCAAATGATAAGTTATTAATTCGTATATTGATAATAGTTGTAATAAAATTTACAGCTCCTATAATTGAAGAAATTCCAGCTAAATGAAGGGAAAAAATAGCTAAATCTACTGAGCTTCCTCTATGGGCGATATTAGAGGATAGGGGTGGATAAACTGTTCAACCAGATCCTGCTCCATTTTCAACAATACTTCTAGAAATTAAAAGGGTTAGGGATGGGGGTAAAAGTCAAAATCTTATGTTATTTATTCGGGGGAATGCTATATCAGGTGCTCCTAATATTAAAGGAATTAATCAATTACCAAATCCTCCAATTATAATAGGTATTACTATAAAAAAAATTATAATAAATGCATGAGCTGTAACAATTGTATTGTAAATTTGATCATCTCCAATTAAAGATCCTGGGGTTCCTAATTCTGCTCGAATTAGTAATCTTAATGAAGTTCCTACTATTCCTGCTCAAATTCCAAAAATAAAATATAATGTTCCAATATC
>Seq116 Lymantria dispar
CCAAAAAATCAAAATAAATGTTGATAAAGGATTGGATCTCCTCCTCCTGCAGGGTCAAAAAAGGATGTATTTAAATTTCGGTCAGTTAATAATATTGTAATAGCACCTGCTAAAACAGGTAAAGATAAAAGTAGAAGGAAAGCTGTAATTCCAACTCTTCAAACAAATAAAGGTATTTGATCAAACGATAAATTTCTTAATCGTATATTAATAATGGTAGTAATAAAATTAATTGCTCCTAAAATTGATGAAATACCAGCTAAGTGAAGAGAAAAAATAGCTAAATCAACAGATCTACCTCCATGAGCAATATTAGAAGATAGAGGAGGGTAAACAGTTCATCCTGTTCCTGCTCCATTTTCTACAATTCTTCTTGAAATTAAAAGGGTTAATGAGGGGGGTAATAATCAAAATCTTATATTATTTATACGGGGGAAAGCTATATCAGGGGCTCCTAATATTAAAGGTACTAATCAATTACCAAATCCTCCAATTATAATTGGTATAACTATAAAAAAAATTATGATAAATGCATGAGCTGTAACAATAGTATTATAAATTTGATCATTTCCGATTAATGATCCAGGATTCCCTAATTCAGCTCGAATTAGTAAACTTAGAGATGTTCCCACTATTCCTGATCAAATACCAAAAATAAAATATAAGGTTCCAATATC
>Seq117 Phragmatobia fuliginosa
CCAAAAAATCAAAATAAATGTTGATAGAGAATAGGGTCTCCTCCTCCAGCAGGGTCAAAAAATGATGTGTTTAAATTTCGATCTGTTAAAAGTATAGTAATAGCTCCTGCTAAAACAGGTAAAGAAAGTAGAAGTAAGAAGGCTGTAATTCCTACTGCTCAAACAAATAAGGGTATTTGATCAAATGATATATTATTTAATCGTATATTAATAATTGTAGTAATAAAATTAATAGCTCCTAAAATTGAAGAGATTCCTGCTAAATGTAAGGAAAAAATAGCTAAATCAACAGAACTACCACCATGAGCAATATTAGATGAAAGAGGGGGGTAAACAGTTCATCCAGTTCCTGCTCCATTTTCTACAATTTTTCTTGAAATTAATAAAGTTAAAGATGGGGGTAAAAGTCAAAAACTTATATTATTTATTCGAGGGAAAGCTATATCAGGGGCTCCTAATATTAAAGGGATTAATCAGTTACCAAATCCTCCAATTATAATTGGTATAACTATAAAAAAAATTATAATAAAGGCATGAGCTGTGACAATAGTATTATAAATTTGATCATCTCCAATTAAAGATCCTGGGGTTCCTAATTCTGCTCGAATTAATAATCTTAATGAGGTTCCTACTATTCCTGCTCAAATTCCAAAAATAAAATATAATGTTCCTTTATC
>Seq118 Deilephila elpenor
CCAAAAAATCAAAATAGATGTTGATATAAGATAGGATCTCCTCCTCCAGCAGGATCAAAAAATGATGTATTTAAATTTCGATCTGTTAATAATATTGTAATTGCACCAGCTAATACTGGTAAAGATAATAATAATAAAAATGCTGTAATACCAACAGCTCAAACAAATAGTGGTATTTGATCAAATGATAAGTTATTAATTCGTATATTGATAATAGTTGTAATAAAATTTACAGCTCCTATAATTGAAGAAATTCCAGCTAAATGAAGGGAAAAAATAGCTAAATCTACTGAGCTTCCTCTATGGGCGATATTAGAGGATAGGGGTGGATAAACTGTTCAACCAGTTCCTGCTCCATTTTCAACAATACTTCTAGGAATTAAAAGGGTTAGGGATGGGGGTAAAAGTCAAAATCTTATGTTATTTATTCGGGGGAATGCTATATCAGGTGCTCCTAATATTAAAGGAATTAATCAATTACCAAATCCTCCAATTATAATAGGTATTACTATAAAAAAAATTATAATAAATGCATGAGCTGTAACAATTGTATTGTAAATTTGATCATCTCCAATTAAAGATCCTGGGGTTCCTAATTCTGCTCGAATTAGTAATCTTAATGAAGTTCCTACTATTCCTGCTCAAATTCCAAAAATAAAATATAATGTTCCAATATC
>Seq119 Catoptria pinella
TCAAAAAATCAAAATAAGTGTTGGTATAGGATTGGGTCTCCCCCTCCTGCTGGGTCAAAAAAAGAAGTGTTTAAGTTTCGATCAGTAAGTAATATAGTAATAGCTCCTGCTAATACCGGTAGAGATAGTAAAAGAAGTAAGGCTGTAATTCCAACAGATCAAACAAATAGTGGTATTTGATCAAAAGATAGGCCATTGATTCGTATATTAATAATTGTTGTAATAAAATTAATTGCTCCTAAAATTGAAGAAATTCCTGCTAAGTGTAAAGAGAAAATAGTTAAATCAACTGATCTTCCTCCGTGAGCAATATTAGATGAAAGAGGGGGGTAAACTGTTCATCCTGTTCCAGCTCCATTTTCTACAATTCTTCTAGAAATTAATAAAGTTAAAGAGGGGGGTAATAATCAAAATCTTATATTATTTATTCGTGGGAATGCTATATCAGGTGCTCCTAATATTAATGGAACTAGTCAATTTCCGAATCCCCCAATTATAATAGGTATAACTATAAAGAAAATTATAATAAATGCATGAGCTGTAACGATAGTGTTATAAATTTGATCATCTCCAATTAAAGAACCAGGATTTCCTAATTCAGCTCGAATTAATAATCTTAGGGATGTTCCCACTATTCCTGCTCAAATTCCAAAAATAAAATATAAGGTTCCAATATC
>Seq120 Lymantria dispar
CCAAAAAATCAAAATAAATGTTGGTAAAGGATTGGATCCCCTCCTCCTGCAGGGTCAAAAAAGGATGTATTTAAATTTCGGTCAGTTAATAATATTGTAATAGCACCTGCTAAAACAGGTAAAGATAAAAGTAGAAGGAAAGCTGTAATTCCAACTCTTCAAACAAATAAAGGTATTTGATCAAACGATAAATTTCTTAATCGTATATTAATAATGGTAGTAATAAAATTAATTGCTCCTAAAATTGATGAAATACCAGCTAAGTGAAGAGAAAAAATAGCTAAATCAACAGATCTACCTCCATGAGCAATATTAGAAGATAGAGGAGGGTAAACAGTTCATCCTGTTCCTGCTCCATTTTCTACAATTCTTCTTGAAATTAAAAGGGTTAATGAGGGGGGTAATAATCAAAATCTTATATTATTTATACGGGGGAAAGCTATATCAGGGGCTCCTAATATTAAAGGTACTAACCAATTACCAAATCCTCCAATTATAATTGGTATAACTATAAAAAAAATTATGATAAATGCATGAGCTGTAACAATAGTATTATAAATTTGATCATTTCCGATTAATGATCCAGGATTCCCTAATTCAGCTCGAATTAGTAAACTTAGAGATGTTCCTACTATTCCTGATCAAATACCAAAAATAAAATATAAGGTTCCAATATC
>Seq121 Catocala electa
CCAAAAAATCAAAATAAATGTTGATATAAAATGGGATCTCCTCCTCCAGCAGGATCAAAAAAAGATGTATTTAAATTTCGATCAGTTAAAAGTATGGTAATAGCTCCAGCTAATACTGGTAATGAAAGAAGAAGAAGAAATGCAGTAATTCCTACAGCTCAAATAAATAAAGGTAATTGATCAAATATTATATTATTTAATCGTATATTAATAATTGTAGTAATAAAATTAATAGCTCCTAGAATTGAAGAAATTCCAGCTAAATGTAATGAAAAAATAGCTAAATCTACTGAACTACCTCTATGAGCAATATTAGAGGAGAGAGGGGGGTATACTGTTCATCCTGTTCCTGCTCCATTTTCTACAATTCTTCTTGAAATTAATAAAGTTAATGATGGGGGAAGAAGTCAAAAACTTATATTATTTATACGAGGAAAAGCTATATCAGGAGCTCCTAATATTAAAGGTACTAATCAATTGCCAAATCCTCCAATTATAATTGGTATAACTATAAAAAAAATTATAATAAAAGCATGAGCTGTAACAATAGTATTATAAATTTGATCATCTCCAATTAAGGAGCCAGGATTACCTAATTCAGCTCGAATTAATAATCTTAATGAGGTTCCAATTATTCCTGCTCAAATTCCAAAAATAAAATATAAAGTTCCAATATC
>Seq122 Catoptria pinella
TCAAAAAATCAAAATAAGTGTTGGTATAGGATTGGGTCTCCCCCTCCTGCTGGGTCAAAAAAAGAAGTGTTTAAGTTTCGATCAGTAAGTAATATAGTAATAGCTCCTGCTAATACCGGCAGAGATAGTAAAAGAAGTAAGGCTGTAATTCCAACAGATCAAACAAATAGTGGTATTTGATCAAAAGATAGGCCATTGATTCGTATATTAATAATTGTTGTAATAAAATTAATTGCTCCTAAAATTGAAGAAATTCCCGCTAAGTGTAAAGAGAAAATAGCTAAATCAACTGATCTTCCTCCGTGAGCAATATTAGATGAAAGAGGGGGGTAAACTGTTCATCCTGTTCCAGCTCCATTTTCTACAATTCTTCTAGAAATTAATAAAGTTAAAGAGGGGGGTAATAATCAAAATCTTATATTATTTATTCGTGGGAATGCTAAATCAGGTGCTCCTAATATTAATGGAACTAGTCAATTTCCGAATCCCCCAATTATGATAGGTATAACTATAAAGAAAATTATAATAAATGCATGAGCTGTAACGATAGTGTTATAAATTTGATCATCTCCAATTAAAGAACCAGGATTTCCTAATTCAGCTCGAATTAATAATCTTAGGGATGTTCCCACTATTCCTGCTCAAATTCCAAAAATAAAATATAAGGTTCCAATATC
>Seq123 Amphipoea fucosa
CCAAAAAATCAAAATAAATGTTGATATAAAATTGGATCTCCTCCTCCTGCAGGGTCAAAAAATGATGTATTTAAATTTCGATCTGTTAATAATATTGTAATAGCTCCCGCTAAAACAGGTAATGATAATAGTAATAAAAATGCAGTAATTCCTACAGCTCAAATAAATAAAGGTATTTGATCAAAAGATAAATTATTTAATCGTATATTAATAATTGTAGTGATAAAATTAATAGCTCCTAAAATAGAAGAAATACCAGCTAAATGAAGAGAAAAAATAGCTAAATCTACAGAACTTCCTCCATGGGCAATATTAGATGAAAGTGGGGGATAAACTGTTCATCCTGTTCCTGCACCATTTTCTACGATTCTTCTTGAAATTAATAAAGTTAATGAGGGGGGGAGTAATCAAAAACTTATATTATTTATTCGTGGAAAAGCTATATCTGGGGCTCCTAATATTAAAGGTACAAGTCAGTTTCCAAATCCTCCAATTATAATAGGTATAACTATAAAAAAAATTATAATAAAAGCATGAGCTGTAACAATAGTATTATAAATTTGATCATCACCAATTAAAGATCCGGGGTTTCCTAATTCAGCTCGAATTAGTAATCTTAAAGAGGTTCCTACTATACCTGCTCAAATTCCAAAAATAAAATATAATGTTCCAATATC
>Seq124 Clostera anastomosis
CCAAAAAATCAAAATAAATGTTGATATAAAATAGGGTCACCTCCTCCTGCAGGATCAAAAAATGAAGTATTTAAATTTCGATCTGTTAATAATATAGTAATTGCTCCAGCTAAAACAGGTAATGATAATAATAAAAGAAAAGCTGTAATTCCAACAGCTCATACAAAAAGAGGTATTTGATCAAATGATATATTATTGAGTCGTATATTAATAATGGTTGTAATAAAATTAATAGCTCCTAAAATTGATGAAATACCAGCTAAATGAAGAGAAAAAATAGCTAAATCAACTGATCTTCCTCTATGAGCAATGTTTGATGAAAGGGGGGGGTAAACAGTTCATCCTGTTCCTGCTCCATTTTCTACAATTCTACTTGAAATAAGTAAAGTTAATGATGGGGGTAAAAGTCAAAAACTTATATTATTTAATCGTGGGAAAGCTATATCTGGAGCTCCTAATATTAATGGTACTAATCAATTTCCAAATCCTCCAATTATAATAGGTATAACTATAAAAAAAATTATAATAAAAGCATGAGCTGTAACAATAGTATTATAAATTTGATCATCTCCAATTAGAGATCCTGGATTTCCTAATTCTGCTCGAATTAATAAACTTAAAGAAGTTCCAACTATACCTGCTCAAATTCCAAAAATAAAATATAATGTTCCAATATC
>Seq125 Lymantria dispar
CCAAAAAATCAAAATAAATGTTGATAAAGGATTGGATCTCCCCCTCCTGCAGGGTCAAAAAAGGATGTATTTAAATTTCGGTCAGTTAATAATATTGTAATAGCACCTGCTAAAACAGGTAAAGATAAAAGTAGAAGGAAAGCTGTAATTCCAACTCTTCAAACAAATAAAGGTATTTGATCAAACGATAAATTTCTTAATCGTATATTAATAATGGTAGTAATAAAATTAATTGCTCCTAAAATTGATGAAATACCAGCTAAGTGAAGAGAAAAAATAGCTAAATCAACAGATCTACCTCCATGAGCAATATTAGAAGATAGAGGAGGGTAAACAGTTCATCCTGTTCCTGCTCCATTTTCTACAATTCTTCTTGAAATTAAAAGGGTTAATGAGGGGGGTAATAATCAAAATCTTATATTATTTATACGGGGGAAAGCTATATCAGGGGCTCCTAATATTAAAGGTACTAATCAATTACCAAATCCTCCAATTATAATTGGTATAACTATAAAAAAAATTATGATAAATGCATGAGCTGTAACAATAGTATTATAAATTTGATCATTTCCGATTAATGATCCAGGATTCCCTAATTCAGCTCGAATTAGTAAACTTAGAGATGTTCCCANTATTCCTGATCAAATACCAAAAATAAAATATAAGGTTCCAATATC
>Seq126 Deilephila elpenor
CCAAAAAATCAAAATAGATGTTGATATAAGATAGGATCTCCTCCTCCAGCAGGATCAAAAAATGATGTATTTAAATTTCGATCTGTTAATAATATTGTAATTGCACCAGCTAATACTGGTAAAGATAATAATAATAAAAATGCTGTAATACCAACAGCTCAAACAAATAGTGGTATTTGATCAAATGATAAGTTATTAATTCGTATATTGATAATAGTTGTAATAAAATTTACAGGTCCTATAATTGAAGAAATTCCAGCTAAATGAAGGGAAAAAATAGCTAAATCTACTGAGCTTCCTCTATGGGCGATATTAGAGGATAGGGGTGGATAAACTGTTCAACCAGTTCCTGCTCCATTTTCAACAATACTTCTAGAAATTAAAAGGGTTAGGGATGGGGGTAAAAGTCAAAATCTTATGTTATTTATTCGGGGGAATGCTATATCAGGTGCTCCTAATATTAAAGGAATTAATCAATTACCAAATCCTCCAACTATAATAGGTATTACTATAAAAAAAATTATAATAAATGCATGAGCTGTAACAATTGTATTGTAAATTTGATCATCTCCAATTAAAGATCCTGGGGTTCCTAATTCTGCTCGAATTAGTAATCTTAATGAAGTTCCTACTATTCCTGCTCAAATTCCAAAAATAAAATATAATGTTCCAATATC
>Seq127 Catoptria pinella
TCAAAAAATCAAAATAAGTGTTGGTATAGGATTGGGTCTCCCCCTCCTGCTGGGTCAAAAAAAGAAGTGTTTAAGTTTCGATCAGTAAGTAATATAGTAATAGCTCCTGCTAATACCGGCAGAGATAGTAAAAGAAGTAAGGCTGTAATTCCAACAGATCAAACAAATAGTGGTATTTGATCAAAAGATAGGCCATTGATTCGTATATTAATAATTGTTGTAATAAAATTAATTGCCCCTAAAATTGAAGAAATTCCCGCTAAGTGTAAAGAGAAAATAGCTAAATCAACTGATCTTCCTCCGTGAGCAATATTAGATGAAAGAGGGGGGTAAACTGTTCATCCTGTTCCAGCTCCATTTTCTACAATTCTTCTAGAAATTAATAAAGTTAAAGAGGGGGGTAATAATCAAAATCTTATATTATTTATTCGTGGGAATGCTATATCAGGTGCTCCTAATATTAATGGAACTAGTCAATTTCCGAATCCCCCAATTATAATAGGTATAACTATAAAGAAAATTATAATAAATGCATGAGCTGTAACGATAGTGTTATAAATTTGATCATCTCCAATTAAAGAACCAGGATTTCCTAATTCAGCTCGAATTAATAATCTTAGGGATGTTCCCACTATTCCTGCTCAAATTCCAAAAATAAAATATAAGGTTCCAATATC
>Seq128 Phragmatobia fuliginosa
CCAAAAAATCAAAATAAATGTTGATAAAGAATAGGATCTCCTCCTCCAGCAGGGTCAAAAAATGATGTATTTAAATTTCGATCTGTTAAAAGTATGGTGATAGCACCTGCTAAAACAGGTAAAGAGAGGAGAAGTAAGAAAGCTGTAATTCCTACTGCTCAAATAAATAAAGGTATTTGATCAAATGATATATTATTTAATCGTATATTAATAATTGTAGTAATAAAATTAATAGCTCCTAAAATTGAAGAGATTCCTGCTAAATGTAAAGAAAAAATAGCTAAATCAACAGAACTACCACCATGAGCAATATTAGATGAAAGGGGGGGATAAACAGTTCACCCAGTTCCTGCTCCATTTTCTACAATTCTTCTTGAGATTAATAAAGTTAAAGATGGGGGTAAAAGTCAAAAACTTATATTATTTATTCGGGGGAAAGCTATATCGGGGGCTCCTAATATTAAAGGAATTAATCAATTACCAAAACCTCCAATTATGATTGGTATAACTATAAAAAAAATTATAATAAAGGCATGAGCTGTAACAATAGTATTATAAATTTGATCATCTCCAATTAAAGATCCTGGAGTTCCTAATTCTGCTCGAATTAGTAAACTTAATGAGGTTCCTACTATTCCTGCTCAAATTCCAAAAATGAAATATAATGTTCCAATATC
>Seq129 Axylia putris
CCAAAAAATCAAAATAGATGTTGATATAAAATAGGGTCTCCTCCCCCCGCAGGATCAAAAAATGATGTATTTAAATTACGATCAGTTAATAATATGGTAATAGCTCCCGCTAAGACAGGTAAAGATAATAATAGTAAAAATGCTGTAATTCCAACAGCTCAAATAAATAGGGGTATTTGATCAAAAGATAATCTGTTTAATCGTATATTAATAATAGTAGTAATAAAATTAATAGCCCCTAAAATAGAAGAAATTCCAGCCAAATGAAGGGAAAAAATAGCAAGATCTACAGATCTACCCCCATGGGCAATATTAGATGAAAGAGGAGGGTAAACTGTTCATCCTGTTCCTGCTCCATTTTCTACAATTCTTCTTGAAATTAAAAGAGTTAATGAAGGGGGAAGAAGTCAAAAACTTATATTATTTATCCGAGGGAATGCTATATCTGGGGCCCCCAATATTAAAGGAACAAGTCAATTACCAAATCCTCCAATTATAATAGGCATAACTATAAAAAAAATTATAATAAAAGCATGTGCTGTAACAATAGTATTATAAATTTGATCATCTCCAATTAAAGAACCGGGATTTCCTAATTCAGCTCGAATTAATAATCTTAAAGAAGTTCCCACTATTCCAGCTCAAATTCCAAAAATAAAATATAATGTTCCAATATC
>Seq130 Pyrrhia umbra
CCAAAAAATCAAAATAAATGTTGATATAAAATTGGATCTCCTCCTCCCGCAGGATCAAAAAAGGATGTGTTTAAATTTCGATCAGTTAATAATATGGTAATAGCTCCAGCTAATACAGGTAATGAAAGTAGTAATAAAAATGCAGTAATTCCTACTGCTCAAATAAATAATGGTATTTGATCAAAAGATAAATTATTTAATCGTATATTAATAATTGTTGTAATAAAATTAATAGCTCCTAAAATAGATGAAATTCCAGCTAAATGAAGGGAGAAAATAGCTAAATCTACAGAACTACCTCCATGGGCAATATTAGATGAAAGTGGGGGATAAACTGTTCATCCTGTTCCTGCTCCATTTTCTACAATTCTTCTAGAGATTAATAAAGTTAAAGATGGGGGTAAAAGTCAAAAACTTATATTATTTATTCGGGGGAAAGCTATATCTGGAGCTCCTAATATTAATGGTACTAATCAATTTCCAAATCCTCCAATTATAATAGGTATAACTATAAAAAAAATTATAATAAAAGCATGGGCTGTTACAATAGTATTATAAATTTGATCGTCTCCAATTAAAGATCCAGGATTTCCTAGTTCAGCTCGAATTAATAATCTTAATGAGGTTCCTACTATTCCTGCTCAAATTCCAAAAATAAAATATAATGTTCCAATATC
>Seq131 Dioryctria abietella
CCAAAAAATCAAAATAAATGTTGATATAAAATAGGATCTCCTCCTCCAGCAGGGTCAAAAAAAGAAGTATTTAAATTTCGATCTGTTAATAGTATAGTAATAGCTCCAGCTAAAACAGGTAAAGATAATAATAATAATAGAGCTGTAATTCCTACAGCTCACACAAATAGAGGTATTTGATCAAAAGATAAACCATTTAATTTTATATTAATAATAGTTGTAATAAAATTAATAGCTCCTAAAATTGAAGAAATTCCAGCTAAATGTAAGGAAAAAATAGCTAAATCAACAGAACTTCCACTATGGGCAATATTAGAGGATAAAGGGGGGTATACTGTTCATCCTGTTCCTGCTCCATTTTCTACAATTCTTCTGGAAATTAATAAAGTAAGAGAGGGGGGTAAAAGTCAAAATCTTATATTATTTATTCGTGGGAAAGCTATATCTGGGGCTCCTAATATTAATGGAACTAATCAATTTCCAAATCCACCAATTATAATAGGCATAACTATAAAAAAAATTATAATAAAAGCATGGCCTGTTACAATGGTATTATAAATTTGATCATCTCCAATTAAAGATCCAGGGGTACCTAATTCAGCTCGAATTAAAAGACTTAATGATGTGCCCACTATACCTGATCAAATTCCAAAAATAAAATATAAAGTACCAATATC
>Seq132 Loxostege sticticalis
CCAAAAAATCAAAATAAATGTTGATAAAGAATTGGATCTCCTCCTCCTGCTGGATCAAAAAATGATGTATTTAAATTTCGATCAGTTAATAGTATAGTAATAGCACCAGCTAATACAGGTAGAGATAGTAATAATAATAAAGCTGTAATTCCTACTGCTCATACGAATAAAGGTATTTGATCAAATGATATTCCATTAATTCGTATATTAATAATTGTAGTAATAAAATTAATAGCTCCTAAAATTGATGAAATTCCAGCTAAGTGAAGGGAGAAAATTGCTAAGTCAACAGATCTTCCTCCATGCGCAATATTGGATGAAAGTGGGGGGTATACAGTTCATCCAGTTCCTGCTCCATTTTCAACAATTCTTCTTGAAATTAATAAAGTTAATGAGGGAGGTAATAATCAAAATCTTATATTATTTATTCGAGGAAATGCTATGTCAGGGGCTCCTAATATTAGAGGAACTAATCAATTTCCAAAACCTCCAATTATAATAGGTATAACTATAAAAAAAATTATAATAAATGCATGAGCTGTAACAATTGTATTATAAATTTGATCATCTCCAATTAATGATCCTGGATTACCTAATTCAGCACGAATTAATAAACTTAAGGATGTTCCTACTATTCCTCTTCAGATTCCAAAAATAAAATATAATGTTCCAATATC
>Seq133 Phragmatobia fuliginosa
CCAAAAAATCAAAATAAATGTTGATAGAGAATAGGGTCTCCTCCTCCAGCAGGGTCAAAAAATGATGTGTTTAAATTTCGATCTGTTAAAAGTATAGTAATAGCTCCTGCTAAAACAGGTAAAGAAAGTAGAAGTAAGAAGGCTGTAATTCCTACTGCTCAAACAAATAAGGGTATTTGATCAAATGATATATTATTTAATCGTATATTAATAATTGTAGTAATAAAATTAATAGCTCCTAAAATTGAAGAGATTCCTGCTAAATGTAAGGAAAAAATAGCTAAATCAACAGAACTACCACCATGAGCAATATTAGATGAAAGAGGGGGGTAAACAGTTCATCCAGTTCCTGCTCCATTTTCTACAATTCTTCTTGAAATTAATAAAGTTAAAGATGGGGGTAAAAGTCAAAAACTTATATTATTTATTCGAGGGAAAGCTATATCAGGGGCTCCTAATATTAAAGGGATTAATCAGTTACCAAATCCTCCAATTATAATTGGTATAACTATAAAAAAAATTATAATAAAGGCATGAGCTGTGACAATAGTATTATAAATTTGATCATCTCCAATTAAAGATCCTGGGGTTCCTAATTCTGCTCGAATTAATAATCTTAATGAGGTTCCTACTATTCCTGCTCAAATTCCAAAAATAAAATATAATGTTCCAATATC
>Seq134 Catoptria pinella
TCAAAAAATCAAAATAAGTGTTGGTATAGGATTGGGTCTCCCCCTCCTGCTGGGTCAAAAAAAGAAGTGTTTAAGTTTCGATCAGTAAGTAATATAGTAATAGCTCCTGCTAATACCGGCAGAGATAGTAAAAGAAGTAAGGCTGTAATTCCAACAGATCAAACAAATAGTGGTATTTGATCAAAAGATAGGCCATTGATTCGTATATTAATAATTGTTGTAATAAAATTAATTGCTCCTAAAATTGAAGAAATTCCCGCTAAGTGTAAAGAGAAAATAGCTAAATCAACTGATCTTCCTCCGTGAGCAATATTAGATGAAAGAGGGGGGTAAACTGTTCATCCTGTTCCAGCTCCATTTTCTACAATTCTTCTAGAAATTAATAAAGTTAAAGAGGGGGGTAATAATCAAAATCTTATATTATTTATTCGTGGGAATGCTATATCAGGTGCTCCTAATATTAATGGAACTAGTCAATTTCCGAATCCCCCAATTATAATAGGTATAACTATAAAGAAAATTATAATAAATGCATGAGCTGTAACGATAGTGTTATAAATTTGATCATCTCCAATTAAAGAACCAGGATTTCCTAATTCAGCTCGAATTAATAATCTTAGGGATGTTCCCACTATTCCTGCTCAAATTCCAAAAATAAAATATAAGGTTCCAATATC
>Seq135 Lymantria dispar
CCAAAAAATCAAAATAAATGTTGATAAAGGATTGGATCTCCTCCTCCTGCAGGGTCAAAAAAGGATGTATTTAAATTTCGGTCAGTTAATAATATTGTAATAGCACCTGCTAAAACAGGTAAAGATAAAAGTAGAAGGAAAGCTGTAATTCCAACTCTTCAAACAAATAAAGGTATTTGATCAAACGATAAATTTCTTAATCGTATATTAATAATGGTAGTAATAAAATTAATTGCTCCTAAAATTGATGAAATACCAGCTAAGTGAAGAGAAAAAATAGCTAAATCAACAGATCTACCTCCATGAGCAATATTAGAAGATAGAGGAGGGTAAACAGTTCATCCTGTTCCTGCTCCATTTTCTACAATTCTTCTTGAAATTAAAAGGGTTAATGAGGGGGGTAATAATCAAAATCTTATATTATTTATACGGGGGAAAGCTATATCAGGGGCTCCTAATATTAAAGGTACTAATCAATTACCAAATCCTCCAATTATAATTGGTATAACTATAAAAAAAATTATGATAAATGCATGAGCTGTAACAATAGTATTATAAATTTGATCATTTCCGATTAATGATCCAGGATTTCCTAATTCAGCTCGAATTAGTAAACTTAGAGATGTTCCCACTATTCCTGATCAAATACCAAAAATAAAATATAGGGTTCCAATATC
>Seq136 Catoptria pinella
CCAAAAAATCAAAATAAGTGTTGGTATAGGATTGGGTCTCCCCCTCCTGCTGGGTCAAAAAAAGAAGTGTTTAAGTTTCGATCAGTAAGTAATATAGTAATAGCTCCTGCTAATACCGGCAGAGATAGTAAAAGAAGTAAGGCTGTAATTCCAACAGATCAAACAAATAGTGGTATTTGATCAAAAGATAGGCCATTGATTCGTATATTAATAATTGTTGTAATAAAATTAATTGCTCCTAAAATTGAAGAAATTCCTGCTAAGTGTAAAGAGAAAATAGCTAAATCAACTGATCTTCCTCCGTGAGCAATATTAGATGAAAGAGGGGGGTAAACTGTTCATCCTGTTCCAGCTCCATTTTCTACAATTCTTCTAGAAATTAATAAAGTTAAAGAGGGGGGTAATAATCAAAATCTTATATTATTTATTCGTGGGAATGCTATATCAGGTGCTCCTAATATTAATGGAACTAGTCAATTTCCGAATCCCCCAATTATAATAGGTATAACTATAAAGAAAATTATAATAAATGCATGAGCTGTAACGATAGTGTTATAAATTTGATCATCTCCAATTAAAGAACCAGGATTTCCTAATTCAGCTCGAATTAATAATCTTAGGGATGTTCCCACTATTCCTGCTCAAATTCCAAAAATAAAATATAAGGTTCCAATATC
>Seq137 Phragmatobia fuliginosa
CCAAAAAATCAAAATAAATGTTGATAAAGAATAGGATCTCCTCCTCCAGCAGGGTCAAAAAATGATGTATTTAAATTTCGATCTGTTAAAAGTATGGTGATAGCACCTGCTAAAACAGGTAAAGAGAGGAGAAGTAAGAAAGCTGTAATTCCTACTGCTCAAACAAATAAAGGTATTTGATCAAATGATATATTATTTAATCGTATATTAATAATTGTAGTAATAAAATTAATAGCTCCTAAAATTGAAGAGATTCCTGCTAAATGTAAAGAAAAAATAGCTAAATCAACAGAACTACCACCATGAGCAATATTAGATGAAAGGGGGGGATAAACAGTTCACCCAGTTCCTGCTCCATTTTCTACAATTCTTCTTGAGATTAATAAAGTTAAAGATGGGGGTAAAAGTCAAAAACTTATATTATTTATTCGGGGGAAAGCTATATCGGGGGCTCCTAATATTAAAGGAATTAATCAATTACCAAAACCTCCAATTATGATTGGTATAACTATAAAAAAAATTATAATAAAGGCATGAGCTGTAACAATAGTATTATAAATTTGATCATCTCCAATTAAAGATCCTGGAGTTCCTAATTCTGCTCGAATTAGTAAACTTAATGAGGTTCCTACTATTCCTGCTCAAATTCCAAAAATGAAATATAATGTTCCAATATC
>Seq138 Lymantria dispar
CCAAAAAATCAAAATAAATGTTGATAAAGGATTGGATCTCCCCCTCCTGCAGGGTCAAAAAAGGATGTATTTAAATTTCGGTCAGTTAATAATATTGTAATAGCACCTGCTAAAACAGGTAAAGATAAAAGTAGAAGGAAAGCTGTAATTCCAACTCTTCAAACAAATAAAGGTATTTGATCAAACGATAAATTTCTTAATCGTATATTAATAATGGTAGTAATAAAATTAATTGCTCCTAAAATTGATGAAATACCAGCTAAGTGAAGAGAAAAAATAGCTAAATCAACAGATCTACCTCTATGAGCAATATTAGAAGATAGAGGAGGGTAAACAGTTCATCCTGTTCCTGCTCCATTTTCTACAATTCTTCTTGAAATTAAAAGGGTTAATGAGGGGGGTAATAATCAAAATCTTATATTATTTATACGGGGGAAAGCTATATCAGGGGCTCCTAATATTAAAGGTACTAATCAATTACCAAATCCTCCAATTATAATTGGTATAACTATAAAAAAAATTATGATAAATGCATGAGCTGTAACAATAGTATTATAAATTTGATCATTTCCGATTAATGATCCAGGATTCCCTAATTCAGCTCGAATTAGTAAACTTAGAGATGTTCCCACTATTCCTGATCAAATACCAAAAATAAAATATAAGGTTCCAATATC
>Seq139 Clostera anastomosis
CCAAAAAATCAAAATAAATGTTGATATAAAATAGGGTCACCTCCTCCTGCAGGATCAAAAAATGAAGTATTTAAATTTCGATCTGTTAATAATATAGTAATTGCTCCAGCTAAAACAGGTAATGATAATAATAAAAGAAAAGCTGTAATTCCAACAGCTCATACAAAAAGAGGTATTTGATCAAATGATATATTATTAAGTCGTATATTAATAATAGTTGTAATAAAATTAATAGCTCCTAAAATTGATGAAATACCAGCTAAATGAGGAGAAAAAATAGCTAAATCAACTGATCTTCCTCTATGAGCAATGTTTGATGAAAGGGGGGGGTAAACAGTTCATCCTGTTCCTGCTCCATTTTCTAAAATTCTACTAGAAATAAGTAAAGTTAATGATGGGGGTAAAAGTCAAAAACTTATATTATTTAATCGTGGGAAAGCTATATCTGGAGCTCCTAATATTAATGGTACTAATCAATTTCCAAATCCTCCAATTATAATAGGTATAACTATAAAAAAAATTATAATAAAAGCATGAGCTGTAACAATAGTATTATAAATTTGATCATCTCCAATTAGAGATCCTGGATTTCCTAATTCTGCTCGAATTAATAAACTTAAAGAAGTTCCAACTATACCTGCTCAAATTCCAAAAATAAAATATAATGTTCCAATATC
>Seq140 Lymantria dispar
CCAAAAAATCAAAATAAATGTTGATAAAGGATTGGATCTCCTCCTCCTGCAGGGTCAAAAAAGGATGTATTTAAATTTCGGTCAGTTAATAATATTGTAATAGCACCTGCTAAAACAGGTAAAGATAAAAGTAGAAGGAAAGCTGTAATTCCAACTCTTCAAACAAATAAAGGTATTTGATCAAACGATAAATTTCTTAATCGTATATTAATAATGGTAGTAATAAAATTAATTGCTCCTAAAATTGATGAAATACCAGCTAAGTGAAGAGAAAAAATAGCTAAATCAACAGATCTACCTCCATGAGCAATATTAGAAGATAGAGGGGGGTAACCAGTTCATCCTGTTCCTGCTCCATTTTCTACAATTCTTCTTGAAATTAAAAGGGTTAATGAGGGGGGTAATAATCAAAATCTTATATTATTTATACGGGGGAAAGCTATATCAGGGGCTCCTAATATTAAAGGCACTAATCAATTACCAAATCCTCCAATTATAATTGGTATAACTATAAAAAAAATTATGATAAATGCATGAGCTGTAACAATAGTATTATAAATTTGATCATTTCCGATTAATGATCCAGGATTCCCTAATTCAGCTCGAATTAGTAAACTTAGAGATGTTCCCACTATTCCTGATCAAATACCAAAAATAAAATATAAGGTTCCAATATC
>Seq141 Phragmatobia fuliginosa
CCAAAAAATCAAAATAAATGTTGATAAAGAATAGGATCTCCTCCTCCAGCAGGGTCAAAAAATGATGTATTTAAATTTCGATCTGTTAAAAGTATGGTGATAGCACCTGCTAAAACAGGTAAAGAGAGGAGAAGTAAGAAAGCTGTAATTCCTACTGCTCAAACAAATAAAGGTATTTGATCAAATGATATATTATTTAATCGTATATTAATAATTGTAGTAATAAAATTAATAGCTCCTAAAATTGAAGAGATTCCTGCTAAATGTAAAGAAAAAATAGCTAAATCAACAGAACTACCACCATGAGCAATATTAGATGAAAGGGGGGGATAAACAGTTCACCCAGTTCCTGCTCCATTTTCTACAATTCTTCTTGAGATTAATAAAGTTAAAGATGGGGGTAAAAGTCAAAAACTTATATTATTTATTCGGGGGAAAGCTATATCGGGGGCTCCTAATATTAAAGGAATTAATCAATTACCAAAACCTCCAATTATGATTGGTATAACTATAAAAAAAATTATAATAAAGGCATGAGCTGTAACAATAGTATTATAAATTTGATCATCTCCAATTAAAGATCCTGGAGTTCCTAATTCTGCTCGAATTAGTAAACTTAATGAGGTTCCTACTATTCCTGCTCAAATTCCAAAAATGAAATATAATGTTCCAATATC
>Seq142 Pyrausta aurata
CCAAAAAATCAAAATAAGTGCTGATAAAGAATTGGATCTCCTCCCCCAGCGGGATCAAAAAATGATGTATTTAAGTTTCGATCAGTAAGTAATATAGTAATAGCTCCTGCTAGAACAGGTAAAGAAAGTAATAAAAGTAAAGCTGTAATTCCTACAGCTCAAACAAATAAAGGTATTTGATCAAATGATATACCATGAATTCGTATATTAATAATTGTCGTAATAAAATTAATTGCCCCAAGAATTGAGGAAATCCCAGCTAAATGTAAAGAAAAAATAGCTAAATCTACGGATCTTCCCCCATGAGCAATATTTGAGGAAAGAGGGGGGTAAACAGTTCATCCAGTTCCTGCTCCACTTTCAACAATTCTTCTTGAAATTAATAAAGTTAAAGAAGGAGGTAATAATCAAAATCTTATATTATTTATTCGGGGGAAAGCTATATCAGGTGCTCCTAGTATAAGTGGTACTAATCAATTTCCAAATCCTCCAATTATAATTGGCATTACTATAAAAAAAATTATAATAAATGCATGAGCTGTAACGATAGTATTATAAATTTGGTCATCCCCAATTAAAGATCCTGGATTTCCTAATTCAGCACGGATTAATAAACTTAAAGATGTTCCTACTATTCCTCTTCAAATTCCAAAAATAAAATATAAAGTTCCAATATC
>Seq143 Phragmatobia fuliginosa
CCAAAAAATCAAAATAAATGTTGATAAAGAATAGGATCTCCTCCTCCAGCAGGGTCAAAAAATGATGTATTTAAATTTCGATCTGTTAAAAGTATGGTGATAGCACCTGCTAAAACAGGTAAAGAGAGGAGAAGTAAGAAAGCTGTAATTCCTACTGCTCAAACAAATAAAGGTATTTGATCAAATGATATATTATTTAATCGTATATTAATAATTGTAGTAATAAAATTAATAGCTCCTAAAATTGAAGAGATTCCTGCTAAATGTAAAGAAAAAATAGCTAAATCAACAGAACTACCACCATGAGCAATATTAGATGAAAGGGGGGGATAAACAGTTCACCCAGTTCCTGCTCCATTTTCTACAATTCTTCTTGAGATTAATAAAGTTAAAGATGGGGGTAAAAGTCAAAAACTTATATTATTTATTCGGGGGAAAGCTATATCGGGGGCTCCTAATATTAAAGGAATTAATCAATTACCAAAACCTCCAATTATGATTGGTATAACTATAAAAAAAATTATAATAAAGGCATGAGCTGTAACAATAGTATTATAAATTTGATCATCTCCAATTAAAGATCCTGGAGTTCCTAATTCTGCTCGAATTAGTAAACTTAATGAGGTTCCTACTATTCCTGCTCAAATTCCAAAAATGAAATATAATGTTCCAATATC
>Seq144 Heliothis viriplaca
CCAAAAAATCAAAATAAATGTTGATATAAAATAGGATCTCCTCCTCCAGCAGGATCAAAAAAAGATGTGTTTAAATTTCGATCAGTTAGGAGTATAGTAATAGCACCAGCTAAAACTGGTAATGATAATAATAGTAAAAATGCAGTAATTCCTACTGCTCAAACAAATAAAGGTATTTGATCAAAAGATAAATTATTTAATTTTATATTAATAATAGTAGTAATAAAATTAATAGCTCCTAAAATAGAAGAAATACCAGCTAAATGTAAAGAGAAAATGGCTAAATCTACTGATCTTCCTCCATGAGCAATATTAGATGAAAGTGGGGGATAAACTGTTCATCCTGTTCCTGCTCCATTTTCTACAATTCTTCTTGAGATTAATAAAGTTAATGATGGGGGTAATAGTCAAAAACTTATATTATTTATTCGTGGGAAAGCTATATCAGGTGCTCCTAATATTAAAGGTACAAGTCAATTTCCAAAACCTCCAATTATAATTGGTATTACTATAAAAAAAATTATAATAAAAGCATGAGCTGTGACAATAGTATTATAAATTTGATCATCTCCAATTAAGGATCCAGGATTACCTAATTCTGCTCGAATTAATAAACTTAAAGAAGTTCCTACTATTCCTGCTCAAATTCCAAAAATGAAATATAATGTTCCAATATC
>Seq145 Deilephila elpenor 
CCAAAAAATCAAAATAGATGTTGATATAAGATAGGATCTCCTCCTCCAGCAGGATCAAAAAATGATGTATTTAAATTTCGATCTGTTAATAATATTGTAATTGCACCAGCTAATACTGGTAAAGATAATAATAATAAAAATGCTGTAATACCAACAGCTCAAACAAATAGTGGTATTTGATCAAATGATAAGTTATTAATTCGTATATTGATAATAGTTGTAATAAAATTTACAGCTCCTATAATTGAAGAAATTCCAGCTAAATGAAGGGAAAAAATAGCTAAATCTACTGAGCTTCCTCTATGGGCGATATTAGAGGATAGGGGTGGATAAACTGTTCAACCAGTTCCTGCTCCATTTTCAACAATACTTCTAGAAATTAAAAGGGTTAGGGATGGGGGTAAAAGTCAAAATCTTATGTTATTTATTCGGGGGAATGCTATATCAGGTGCTCCTAATATTAAAGGAATTAATCAATTACCAAATCCTCCAATTATAATAGGTATTACTATAAAAAAAATTATAATAAATGCATGAGCTGTAACAATTGTATTGTAAATTTGATCATCTCCAATTAAAGATCCTGGGGTTCCTAATTCTGCTCGAATTAGTAATCTTAATGAAGTTCCTACTATTCCTGCTCAAATTCCAAAAATAAAATATAATGTTCCAATATC
>Seq146 Phragmatobia fuliginosa
CCAAAAAATCAAAATAAATGTTGATAAAGAATAGGATCTCCTCCTCCGCCAGGGTCAAAAAATGATGTATTTAAATTTCGATCTGTTAAAAGTATGGTGATAGCACCTGCTAAAACAGGTAAAGAGAGGAGAAGTAAGAAAGCTGTAATTCCTACTGCTCAAACAAATAAAGGTATTTGATCAAATGATATATTATTTAATCGTATATTAATAATTGTAGTAATAAAATTAATAGCTCCTAAAATTGAAGAGATTCCTGCTAAATGTAAAGAAAAAATAGCTAAATCAACAGAACTACCACCATGAGCAATATTAGATGAAAGGGGGGGATAAACAGTTCACCCAGTTCCTGCTCCATTTTCTACAATTCTTCTTGAGATTAATAAAGTTAAAGATGGGGGTAAAAGTCAAAAACTTATATTATTTATTCGGGGGAAAGCTATATCGGGGGCTCCTAATATTAAAGGAATTAATCAATTACCAAAACCTCCAATTATGATTGGTATAACTATAAAAAAAATTATAATAAAGGCATGAGCTGTAACAATAGTATTATAAATTTGATCATCTCCAATTAAAGATCCTGGAGTTCCTAATTCTGCTCGAATTAGTAAACTTAATGAGGTTCCTACTATTCCTGCTCAAATTCCAAAAATGAAATATAATGTTCCAATATC
>Seq147 Lymantria dispar
CCAAAAAATCAAAATAAATGTTGATAAAGGATTGGATCTCCCCCTCCTGCAGGGTCAAAAAAGGATGTATTTAAATTTCGGTCAGTTAATAATATTGTAATAGCACCTGCTAAAACAGGTAAAGATAAAAGTAGAAGGAAAGCTGTAATTCCAACTCTTCAAACAAATAAAGGTATTTGATCAAACGATAAATTTCTTAATCGTATATTAATAATGGTAGTAATAAAATTAATTGCTCCTAAAATTGATGAAATACCAGCTAAGTGAAGAGAAAAAATAGCTAAATCAACAGATCTACCTCCATGAGCAATATTAGAAGATAGAGGAGGGTAAACAGTTCATCCTGTTCCTGCTCCATTTTCTACAATTCTTCTTGAAATTAAAAGGGTTAATGAGGGGGGTAATAATCAAAATCTTATATTATTTATACGGGGGAAAGCTATATCAGGGGCTCCTAATATTAAAGGTACTAATCAATTACCAAATCCTCCAATTATAATTGGTATAACTATAAAAAAAATTATGATAAATGCATGAGCTGTAACAATAGTATTATAAATTTGATCATTTCCGATTAATGATCCAGGATTCCCTAATTCAGCTCGAATTAGTAAACTTAGAGATGTTCCCACTATTCCTGATCAAATACCAAAAATAAAATATAAGGTTCCAATATC
>Seq148 Noctua fimbriata
CCAAAAAATCAAAATAAATGTTGATATAAAATAGGATCTCCTCCTCCCGCAGGATCGAAAAAAGATGTATTTAAATTTCGATCAGTTAAAAGTATAGTAATAGCTCCAGCTAAAACAGGTAAAGATAATAATAATAAAAATGCTGTAATTCCTACAGCTCAAATAAATAATGGTATTTGATCAAAAGATAAACTATTTAATCGTATATTAATAATTGTGGTAATAAAATTAATAGCTCCTAAAATAGAAGAAATACCAGCTAAATGAAGAGAAAAAATAGCTAAAGCTACAGATCTTCCTCCATGGGCAATATTAGATGAAAGTGGGGGATATACTGTTCATCCTGTTCCTGCTCCATTCTCTACAATTCTTCTTGAAATTAAAAGAGTTAAAGAGGGGGGAAGAAGTCAAAAACTTATATTATTTATTCGAGGGAAAGCTATATCTGGGGCTCCTAGTATAAGAGGGACAAGTCAATTTCCAAATCCTCCAATTATAATAGGTATAACTATAAAAAAAATTATAATAAAAGCATGTGCTGTAACAATAGTATTATAAATTTGATCATCTCCAATTAAAGAACCAGGGTTTCCTAATTCAGCTCGAATTAATAATCTTAAAGAAGTTCCTACTATTCCAGCTCAAATTCCAAAAATAAAATATAATGTTCCAATATC
>Seq149 Lymantria dispar
CCAAAAAATCAAAATAAATGTTGGTAAAGGATTGGATCCCCTCCTCCTGCAGGGTCAAAAAAGGATGTATTTAAATTTCGGTCAGTTAATAATATTGTAATAGCACCTGCTAAAACAGGTAAAGATAAAAGTAGAAGGAAAGCTGTAATTCCAACTCTTCAAACAAATAAAGGTATTTGATCAAACGATAAATTTCTTAATCGTATATTAATAATGGTAGTAATAAAATTAATTGCTCCTAAAATTGATGAAATACCAGCTAAGTGAAGAGAAAAAATAGCTAAATCAACAGATCTACCTCCATGAGCAATATTAGAAGATAGAGGAGGGTAAACAGTTCACCCTGTTCCTGCTCCATTTTCTACAATTCTTCTTGAAATTAAAAGGGTTAATGAGGGGGGTAATAATCAAAATCTTATATTATTTATACGGGGGAAAGCTATATCAGGGGCTCCTAATATTAAAGGTACTAACCAATTACCAAATCCTCCAATTATAATTGGTATAACTATAAAAAAAATTATGATAAATGCATGAGCTGTAACAATAGTATTATAAATTTGATCATTTCCGATTAATGATCCAGGATTCCCTAATTCAGCTCGAATTAGTAAACTTAGAGATGTTCCTACTATTCCTGATCAAATACCAAAAATAAAATATAAGGTTCCAATATC
>Seq150 Cosmia pyralina
CCAAAAAATCAAAATAAGTGTTGATATAAAATAGGATCTCCTCCTCCAGCAGGATCAAAAAAAGATGTATTTAAGTTTCGATCTGTTAGTAATATTGTAATAGCTCCAGCTAGAACAGGTAATGAAAGTAATAATAAAAATGCAGTAATTCCTACAGCTCAAATAAATAAAGGTATTTGATCAAAAGATAAACTATTTAATCGTATATTAATAATTGTAGTAATAAAATTAATAGCCCCTAAAATAGAAGAAATACCGGCTAAATGAAGGGAAAAAATAGCTAAATCTACAGAACTACCTCCATGTGCAATATTAGATGAAAGTGGTGGATATACAGTTCAACCTGTTCCTGCTCCATTTTCTACAATTCTTCTTGAAATTAATAAGGTTAAAGAAGGAGGGAGTAATCAAAAACTTATATTATTTAATCGAGGAAATGCTATATCTGGAGCTCCTAATATTAAAGGTACTAATCAATTTCCAAATCCTCCAATTATAATAGGTATAACTATAAAAAAAATTATAATAAAAGCATGAGCTGTAACAATAGTATTATAAATTTGATCATCACCAATTAAGGATCCAGGATTTCCTAATTCAGCTCGAATTAATAATCTTAGTGAAGTTCCTACTATTCCTGCTCAAATTCCAAAAATAAAATATAATGTTCCAATATC
>Seq151 Heliothis viriplaca
CCAAAAAATCAAAATAAATGTTGATATAAAATAGGATCTCCTCCTCCAGCAGGATCAAAAAAAGATGTGTTTAAATTTCGATCAGTTAGGAGTATAGTAATAGCACCAGCTAAAACTGGTAATGATAATAATAGTAAAAATGCAGTAATTCCTACTGCTCAAACAAATAAAGGTATTTGATCAAAAGATAAATTATTTAATTTTATATTAATAATAGTAGTAATAAAATTAATAGCTCCTAAAATAGAAGAAATACCAGCTAAATGTAAAGAGAAAATGGCGAAATCTACTGATCTTCCTCCATGAGCAATATTAGATGAAAGTGGGGGATAAACTGTTCATCCTGTTCCTGCTCCATTTTCTACAATTCTTCTTGAGATTAATAAAGTTAATGATGGGGGTAATAGTCAAAAACTTATATTATTTATTCGTGGGAAAGCTATATCAGGTGCTCCTAATATTAAAGGTACAAGTCAATTTCCAAAACCTCCAATTATAATTGGTATTACTATAAAAAAAATTATAATAAAAGCATGAGCTGTGACAATAGTATTATAAATTTGATCATCTCCAATTAAGGATCCAGGATTACCTAATTCTGCTCGAATTAATAAACTTAAAGAAGTTCCTACTATTCCTGCTCAAATTCCAAAAATGAAATATAATGTTCCAATATC
>Seq152 Catoptria pinella
TCAAAAAATCAAAATAAGTGTTGGTATAGGATTGGGTCTCCCCCTCCTGCTGGGTCAAAAAAAGAAGTGTTTAAGTTTCGATCAGTAAGTAATATAGTAATAGCTCCTGCTAATACCGGCAGAGATAGTAAAAGAAGTAAGGCTGTAATTCCAACAGATCAAACAAATAGTGGTATTTGATCAAAAGATAGGCCATTGATTCGTATATTAATAATTGTTGTAATAAAATTAATTGCCCCTAAAATTGAAGAAATTCCCGCTAAGTGTAAAGAGAAAATAGCTAAATCAACTGATCTTCCTCCGTGAGCAATATTAGATGAAAGAGGGGGGTAAACTGTTCATCCTGTTCCAGCTCCATTTTCTACAATTCTTCTAGAAATTAATAAAGTTAGAGAGGGGGGTAATAATCAAAATCTTATATTATTTATTCGTGGGAATGCTATATCAGGTGCTCCTAATATTAATGGAACTAGTCAATTTCCGAATCCCCCAATTATAATAGGTATAACTATAAAGAAAATTATAATAAATGCATGAGCTGTAACGATAGTGTTATAAATTTGATCATCTCCAATTAAAGAACCAGGATTTCCTAATTCAGCTCGAATTAACAATCTTAGGGATGTTCCCACTATTCCTGCTCAAATTCCAAAAATAAAATATAAGGTTCCAATATC
>Seq153 Phragmatobia fuliginosa
CCAAAAAATCAAAATAAATGTTGATAGAGAATAGGGTCTCCTCCTCCAGCAGGGTCAAAAAATGATGTGTTTAAATTTCGATCTGTTAAAAGTATAGTAATAGCTCCTGCTAAAACAGGTAAAGAAAGTAGAAGTAAGAAGGCTGTAATTCCTACTGCTCAAACAAATAAGGGTATTTGATCAAATGATATATTATTTAATCGTATATTAATAATTGTAGTAATAAAATTAATAGCTCCTAAAATTGAAGAGATTCCTGCTAAATGTAAGGAAAAAATAGCTAAATCAACAGAACTACCACCATGAGCAATATTAGATGAAAGAGGGGGGTAAACAGTTCATCCAGTTCCTGCTCCATTTTCTACAATTCTTCTTGAAATTAATAAAGTTAAAGATGGGGGTAAAAGTCAAAAACTTATATTATTTATTCGAGGGAAAGCTATATCAGGGGCTCCTAATATTAAAGGGATTAATCAGTTACCAAATCCTCCAATTATAATTGGTATAACTATAAAAAAAATTATAATAAAGGCATGAGCTGTGACAATAGTATTATAAATTTGATCATCTCCAATTAAAGATCCTGGGGTTCCTAATTCTGCTCGAATTAATAATCTTAATGAGGTTCCTACTATTCCTGCTCAAATTCCAAAAATAAAATATAATGTTCCTTTATC
>Seq154 Patania ruralis
CCAAAAAATCAAAATAAATGTTGATATAAAATAGGATCTCCTCCTCCAGCTGGATCAAAGAATGATGTATTTAAATTACGATCTGTTAATAATATAGTAATAGCTCCTGCTAATACTGGTAGTGAAAGAAGAAGTAATAATGCTGTAATTCCAACAGATCACACAAATAAAGGTATTTGATCAAATGATAATCCATTAATTCGTATATTGATAATTGTTGTAATAAAATTAATAGCACCTAAAATTGATGAAATACCAGCTAAATGTAATGAAAAAATTGCTAAATCAACAGATCTTCCTCCATGAGCAATATTTGAGGAAAGAGGGGGGTAAACTGTTCATCCAGTACCTGCTCCATTTTCTACAATTCTTCTTGAGATTAATAGTGTTAATGAAGGTGGTAATAATCAAAATCTTATATTATTTATTCGTGGAAAAGCTATATCTGGGGCTCCTAGTATTAAAGGAACTAATCAATTACCAAATCCACCAATTATAATTGGTATTACTATAAAAAAAATTATAATAAATGCATGAGCTGTTACAATTGTATTATAGATTTGATCATCCCCAATTAACGATCCCGGACTTCCTAATTCAGCTCGAATTAAAAGTCTTAAAGAGGTACCTACTATTCCTGCTCAAATTCCAAAAATAAAATATAAAGTTCCAATATC
>Seq155 Pyrausta aurata
CCAAAAAATCAAAATAAGTGCTGATAAAGAATTGGATCTCCTCCCCCAGCGGGATCAAAAAATGATGTATTTAAGTTTCGATCAGTAAGTAATATAGTAATAGCTCCTGCTAGAACAGGTAAAGAAAGTAATAAAAGTAAAGCTGTAATTCCTACAGCTCAAACAAATAAAGGTATTTGATCAAATGATATACCATGAATTCGTATATTAATAATTGTCGTAATAAAATTAATTGCCCCAAGAATTGAGGAAATCCCAGCTAAATGTAAAGAAAAAATAGCTAAATCTACGGATCTCCCCCCATGAGCAATATTTGAGGAAAGAGGGGGGTAAACAGTTCATCCAGTTCCTGCTCCACTTTCAACAATTCTTCTTGAAATTAATAAAGTTAAAGAAGGAGGTAATAATCAAAATCTTATATTATTTATTCGGGGGAAAGCTATATCAGGTGCTCCTAGTATAAGTGGTACTAATCAATTTCCAAATCCTCCAATTATAATTGGCATTACTATAAAAAAAATTATAATAAATGCATGAGCTGTAACGATAGTATTATAAATTTGGTCATCCCCAATTAAAGATCCTGGATTTCCTAATTCAGCACGGATTAATAAACTTAAAGATGTTCCTACTATTCCTCTTCAAATTCCAAAAATAAAATATAAAGTTCCAATATC
>Seq156 Patania ruralis
CCAAAAAATCAAAATAAATGTTGATATAAAATAGGATCTCCTCCTCCAGCTGGATCAAAGAATGATGTATTTAAATTACGATCTGTTAATAATATAGTAATAGCTCCTGCTAATACTGGTAGTGAAAGAAGAAGTAATAATGCTGTAATTCCAACAGATCACACAAATAAAGGTATTTGATCAAATGATAATCCATTAATTCGTATATTGATAATTGTTGTAATAAAATTAATAGCACCTAAAATTGATGAAATACCAGCTAAATGTAATGAAAAAATTGCTAAATCAACAGATCTTCCTCCATGAGCAATATTTGAGGAAAGAGGGGGGTAAACTGTTCATCCAGTACCTGCTCCATTTTCTACAATTCTTCTTGAGATTAATAGTGTTAATGAAGGTGGTAATAATCAAAATCTTATATTATTTATTCGTGGAAAAGCTATATCTGGGGCTCCTAGTATTAAAGGAACTAATCAATTACCAAATCCACCAATTATAATTGGTATTACTATAAAAAAAATTATAATAAATGCATGAGCTGTTACAATTGTATTATAGATTTGATCATCCCCAATTAACGATCCCGGACTTCCTAATTCAGCTCGAATTAAAAGTCTTAAAGAGGTACCTACTATTCCTGCTCAAATTCCAAAAATAAAATATAAAGTTCCAATATC
>Seq157 Pyrausta aurata
CCAAAAAATCAAAATAAGTGCTGATAAAGAATTGGATCTCCTCCCCCAGCGGGATCAAAAAATGATGTATTTAAGTTTCGATCAGTAAGTAATATAGTAATAGCTCCTGCTAGAACAGGTAAAGAAAGTAATAAAAGTAAAGCTGTAATTCCTACAGCTCAAACAAATAAAGGTATTTGATCAAATGATATACCATGAATTCGTATATTAATAATTGTCGTAATAAAATTAATTGCCCCAAGAATTGAGGAAATCCCAGCTAAATGTAAAGAAAAAATAGCTAAATCTACGGATCTTCCCCCATGAGCAATATTTGAGGAAAGAGGGGGGTAAACAGTTCATCCAGTTCCTGCCCTACTTTCAACAATTCTTCTTGAAATTAATAAAGTTAAAGAAGGAGGTAATAATCAAAATCTTATATTATTTATTCGGGGGAAAGCTATATCAGGTGCTCCTAGTATAAGTGGTACTAATCAATTTCCAAATCCTCCAATTATAATTGGCATTACTATAAAAAAAATTATAATAAATGCATGAGCTGTAACGATAGTATTATAAATTTGGTCATCCCCAATTAAAGATCCTGGATTTCCTAATTCAGCACGGATTAATAAACTTAAAGATGTTCCTACTATTCCTCTTCAAATTCCAAAAATAAAATATAAAGTTCCAATATC
>Seq158 Axylia putris
CCAAAAAATCAAAATAGATGTTGATATAAAATAGGGTCTCCTCCCCCCGCAGGATCAAAAAATGATGTATTTAAATTACGATCAGTTAATAATATGGTAATAGCTCCCGCTAAGACAGGTAAAGATAATAATAGTAAAAATGCTGTAATTCCAACAGCTCAAATAAATAGGGGTATTTGATCAAAAGATAATCTGTTTAATCGTATATTAATAATAGTAGTAATAAAATTAATAGCTCCTAAAATAGAAGAAATTCCAGCCAAATGAAGGGAAAAAATAGCAAGATCTACAGATCTACCCCCATGGGCAATATTAGATGAAAGAGGGGGGTAAACTGTTCATCCTGTTCCTGCTCCATTTTCTACAATTCTTCTTGAAATTAAAAGAGTTAATGAAGGGGGAAGAAGTCAAAAACTTATATTATTTATCCGAGGGAATGCTATATCTGGGGCCCCCAATATTAAAGGAACAAGTCAATTACCAAATCCTCCAATTATAATAGGCATAACTATAAAAAAAATTATAATAAAAGCATGTGCTGTAACAATAGTATTATAAATTTGATCATCTCCAATTAAAGAACCGGGATTTCCTAATTCAGCTCGAATTAATAATCTTAAAGAAGTTCCCACTATTCCAGCTCAAATTCCAAAAATAAAATATAATGTTCCAATATC
>Seq159 Pyrausta aurata
CCAAAAAATCAAAATAAGTGCTGATAAAGAATTGGATCTCCTCCCCCAGCGGGATCAAAAAATGATGTATTTAAGTTTCGATCAGTAAGTAATATAGTAATAGCTCCTGCTAGAACAGGTAAAGAAAGTAATAAAAGTAAAGCTGTAATTCCTACAGCTCAAACAAATAAAGGTATTTGATCAAATGATATACCATGAATTCGTATATTAATAATTGTCGTAATAAAATTAATTGCCCCAAGAATTGAGGAAATCCCAGCTAAATGTAAAGAAAAAATAGCTAAATCTACGGATCTTCCCCCATGAGCAATATTTGAGGAAAGAGGGGGGTAAACAGTTCATCCAGTTCCTGCCCCACTTTCAACAATTCTTCTTGAAATTAATAAAGTTAAAGAAGGAGGTAATAATCAAAATCTTATATTATTTATTCGGGGGAAAGCTATATCAGGTGCTCCTAGTATAAGTGGTACTAATCAATTTCCAAATCCTCCAATTATAATTGGCATTACTATAAAAAAAATTATAATAAATGCATGAGCTGTAACGATAGTATTATAAATTTGGTCATCCCCAATTAAAGATCCTGGATTTCCTAATTCAGCACGGATTAATAAACTTAAAGATGTTCCTACTATTCCTCTTCAAATTCCAAAAATAAAATATAAAGTTCCAATATC
>Seq160 Phragmatobia fuliginosa
CCAAAAAATCAAAATAAATGTTGATAAAGAATAGGATCTCCTCCTCCAGCAGGGTCAAAAAATGATGTATTTAAATTTCGATCTGTTAAAAGTATGGTGATAGCACCTGCTAAAACAGGTAAAGAGAGGAGAAGTAAGAAAGCTGTAATTCCTACTGCTCAAACAAATAAAGGTATTTGATCAAATGATATATTATTTAATCGTATATTAATAATTGTAGTAATAAAATTAATAGCTCCTAAAATTGAAGAGATTCCTGCTAAATGTAAAGAAAAAATAGCTAAATCAACAGAACTACCACCATGAGCAATATTAGATGAAAGGGGGGGATAAACAGTTCATCCAGTTCCTGCTCCATTTTCTACAATTCTTCTTGAGATTAATAAAGTTAAAGATGGGGGTAAAAGTCAAAAACTTATATTATTTATTCGGGGGAAAGCTATATCGGGGGCTCCTAATATTAAAGGAATTAATCAATTACCAAAACCTCCAATTATGATTGGTATAACTATAAAAAAAATTATAATAAAGGCATGAGCTGTAACAATAGTATTATAAATTTGATCATCTCCAATTAAAGATCCTGGAGTTCCTAATTCTGCTCGAATTAGTAAACTTAATGAGGTTCCTACTATTCCTGCTCAAATTCCAAAAATGAAATATAATGTTCCAATATC
>Seq161 Pyrausta aurata
CCAAAAAATCAAAATAAGTGCTGATAAAGAATTGGATCTCCTCCCCCAGCGGGATCAAAAAATGATGTATTTAAGTTTCGATCAGTAAGTAATATAGTAATAGCTCCTGCTAGAACAGGTAAAGAAAGTAATAAAAGTAAAGCTGTAATTCCTACAGCTCAAACAAATAAAGGTATTTGATCAAATGATATACCATGAATTCGTATATTAATAATTGTCGTAATAAAATTAATTGCCCCAAGAATTGAGGAAATCCCAGCTAAATGTAAAGAAAAAATAGCTAAATCTACGGATCTTCCCCCATGAGCAATATTTGAGGAAAGAGGGGGGTAAACAGTTCATCCAGTTCCTGCTCCACTTTCAACAATTCTTCTTGAAATTAATAAAGTTAAAGAAGGAGGTAATAATCAAAATCTTATATTATTTATTCGGGGGAAAGCTATATCAGGTGCTCCTAGTATAAGTGGTACTAATCAATTTCCAAATCCTCCAATTATAATTGGCATTACTATAAAAAAAATTATAATAAATGCATGAGCTGTAACGATAGTATTATAAATTTGGTCATCTCCAATTAAAGATCCTGGATTTCCTAATTCAGCACGGATTAATAAACTTAAAGATGTTCCTACTATTCCTCTTCAAATTCCAAAAATAAAATATAAAGTTCCAATATC
>Seq162 Apamea lateritia
CCAAAAAATCAGAATAAGTGTTGGTATAAAATTGGATCTCCTCCTCCTGCAGGGTCAAAAAATGATGTATTTAAATTTCGATCTGTTAATAATATTGTAATAGCTCCTGCTAAAACAGGTAAAGATAGTAATAATAGAAATGCGGTAATTCCTACAGCTCAAATAAATAAAGGTATTTGATCAAAAGATAAGCTATTTAATCGTATATTAATAATTGTAGTAATAAAATTAATAGCTCCTAAAATAGAAGAAATACCAGCTAAATGGAGGGAAAGAATAGCTAAATCTACAGAACTTCCTCCATGAGCAATATTAGATGAAAGTGGGGGGTACACTGTTCATCCTGTTCCTGCTCCATTTTCTACGATTCTTCTTCAAATTAATAAAGTTAAGGAAGGAGGAAGTAGTCAAAAGCTTATGTTATTTATTCGTGGGAATGCTATATCTGGGGCCCCTAACATTAATGGTACTATTCAATTTCCAAATCCTCCAATTATGATAGGTATAACTATAAAAAAAATTATAATAAAAGCATGAGCTGTAACAATAGTATTATAAATTTGGTCATCTCCAATTAAAGATCCGGGGGTTCCTAATTCAGCTCGAATTAGTAATCTTAAAGAGGTTCCTACTATACCTGCTCAAATTCCAAAAATAAAATATAATGTTCCAATATC
>Seq163 Pyrausta aurata
CCAAAAAATCAAAATAAGTGCTGATAAAGAATTGGATCTCCTCCCCCAGCGGGATCAAAAAATGATGTATTTAAGTTTCGATCAGTAAGTAATATAGTAATAGCTCCTGCTAGAACAGGTAAAGAAAGTAATAAAAGTAAAGCTGTAATTCCTACAGCTCAAACAAATAAAGGTATTTGATCAAATGATATACCATGAATTCGTATATTAATAATTGTCGTAATAAAATTAATTGCCCCAAGAATTGAGGAAATCCCAGCTAAATGTAAAGAAAAAATAGCTAAATCTACGGATCTTCCCCCATGAGCAATATTTGAGGAAAGAGGGGGGTAAACAGTTCATCCAGTTCCTGCTCCACTTTCAACAATTCTTCTTGAAATTAATAAAGTTAAAGAAGGAGGTAATAATCAAAATCTTATATTATTTATTCGGGGGAAAGCTATATCAGGTGCTCCTAGTATAAGTGGTACTAATCAATTTCCAAATCCTCCAATTATAATTGGCATTACTATAAAAAAAATTATAATAAATGCATGAGCTGTAACGATAGTATTATAAATTTGGTCATCCCCAATTAAAGATCCTGGATTTCCTAATTCAGCACGGATTAATAAACTTAAAGATGTTCCTACTATTCCTCTTCAAATTCCAAAAATAAAATATAAAGTTCCAATATC
>Seq164 Patania ruralis
CCAAAAAATCAAAATAAATGTTGATATAAAATAGGATCTCCTCCTCCAGCTGGATCAAAGAATGATGTATTTAAATTACGATCTGTTAATAATATAGTAATAGCTCCTGCTAATACTGGTAGTGAAAGAAGAAGTAATAATGCTGTAATTCCAACAGATCACACAAATAAAGGTATTTGATCAAATGATAACCCATTAATTCGTATATTAATAATTGTTGTAATAAAATTAATAGCACCTAAAATTGATGAAATACCAGCTAAATGTAATGAAAAAATTGCTAAATCAACAGATCTTCCCCCATGAGCAATATTTGAGGAAAGAGGGGGGTAAACTGTTCATCCAGTACCTGCTCCATTTTCTACAATTCTTCTTGAGATTAATAGTGTTAATGAAGGTGGTAATAATCAAAATCTTATATTATTTATTCGTGGAAAAGCTATATCTGGGGCTCCTAGTATTAAAGGAACTAATCAATTACCAAATCCACCAATTATAATTGGTATTACTATAAAAAAAATTATAATAAATGCATGAGCTGTTACAATTGTATTATAGATTTGATCATCCCCAATTAACGATCCCGGACTTCCTAATTCAGCTCGAATTAAAAGTCTTAAAGAGGTACCTACTATTCCTGCTCAAATTCCAAAAATAAAATATAAAGTTCCAATATC
>Seq165 Pyrrhia umbra
CCAAAAAATCAAAATAAATGTTGATATAAAATTGGATCTCCTCCTCCTGCAGGATCAAAAAAGGATGTGTTTAAATTTCGATCAGTTAATAATATGGTAATAGCTCCAGCTAATACAGGTAATGAAAGTAGTAATAAAAATGCAGTAATTCCCACTGCTCAAATAAATAATGGTATTTGATCAAAAGATAAATTATTTAATCGTATATTAATAATTGTTGTAATAAAATTAATAGCTCCTAAAATAGATGAAATCCCAGCTAAATGGAGGGAGAAAATGGCTAAATCTACAGAACTACCTCCATGGGCAATATTAGATGAAAGTGGGGGATAAACTGTTCATCCTGTTCCTGCTCCATTTTCTACAATTCTTCTAGAGATTAATAAAGTTAGAGATGGGGGTAAAAGTCAAAAACTTATATTATTTATTCGGGGGAAAGCTATATCCGGAGCTCCTAATATTAATGGTACTAATCAATTTCCAAACCCTCCAATTATAATAGGTATAACTATAAAAAAAATTATAATAAAAGCATGGGCTGTTACAATAGTATTATAAATTTGATCGTCTCCAATTAAAGATCCAGGATTTCCTAGTTCAGCTCGAATTAATAATCTTAATGAGGTTCCTACTATTCCTGCTCAAATTCCAAAAATAAAATATAATGTTCCAATATC
>Seq166 Deilephila elpenor
CCAAAAAATCAAAATAGATGTTGATATAAGATAGGATCTCCTCCTCCAGCAGGATCAAAAAATGATGTATTTAAATTTCGATCTGTTAATAATATTGTAATTGCACCAGCTAATACTGGTAAAGATAATAATAATAAAAATGCTGTAATACCAACAGCTCAAACAAATAGTGGTATTTGATCAAATGATAAGTTATTAATTCGTATATTGATAATAGTTGTAATAAAATTTACAGCTCCTATAATTGAAGAAATTCCAGCTAAATGAAGGGAAAAAATAGCTAAATCTACTGAGCTTCCTCTATGGGCGATATTAGAGGATAGGGGTGGATAAACTGTTCAACCAGTGCCTGCTCCATTTTCAACAATACTTCTAGAAATTAAAAGGGTTAGGGATGGGGGTAAAAGTCAAAATCTTATGTTATTTATTCGGGGGAATGCTATATCAGGTGCTCCTAATATTAAAGGAATTAATCAATTACCAAATCCTCCAATTATAATAGGTATTACTATAAAAAAAATTATAATAAATGCATGAGCTGTAACAATTGTATTGTAAATTTGATCATCTCCAATTAAAGATCCTGGGGTTCCTAATTCTGCTCGAATTAGTAATCTTAATGAAGTTCCTACTATTCCTGCTCAAATTCCAAAAATAAAATATAATGTTCCAATATC
>Seq167 Sideridis reticulatus
TCAAAAAATCAAAATAAATGTTGGTATAAGATTGGATCACCTCCTCCAGCAGGATCAAAAAAAGATGTATTTAAATTTCGATCTGTTAAAAGTATAGTAATAGCTCCAGCTAATACAGGTAATGATAATAATAATAAAAATGCAGTAATTCCTACAGCTCAAATAAATAAAGGTATTTGATCAAAAGATAAACTATTTAATCGTATATTAATAATTGTAGTAATAAAATTAATAGCTCCTAAAATAGAAGAAATTCCAGCTAAATGAAGAGAAAAAATAGGTAAGTCTACTGAGCTTCCACCGTGTGCAATATTTGATGAAAGTGGGGGGTACACTGTTCATCCTGTTCCTGCTCCATTTTCTACAATTCTACTTGAAATAAGTAAAGTTAAAGAGGGGGGAAGAAGTCAAAAACTTATATTGTTTATTCGAGGGAATGCTATATCAGGAGCTCCTAATATTAATGGTACAAGTCAATTACCAAATCCTCCAATTATAATAGGTATAACTATGAAAAAAATTATGATAAAAGCGTGAGCTGTAACAATAGTATTATAAATTTGATCATCTCCAATTAAAGATCCGGGGTTTCCTAATTCAGCTCGAATTAATAATCTTAATGAAGTTCCAACTATTCCTGCTCAAATTCCAAAAATAAAATATAATGTTCCAATATC
>Seq168 Spilonota ocellana
TCAAAAAATCAAAATAAATGTTGGTATAGGATAGGATCACCTCCTCCAGCAGGGTCAAAAAATGACGTGTTAAGATTTCGATCTGTGAGAAGTATAGTAATGGCACCTGCTAATACAGGTAAAGAGAGTAGTAGAAGAAGAGCAGTAATCCCCACAGATCAAACAAATAATGGTATTTGATCTAAGGATATCTTATTAGGGCGTATATTTATAATAGTAGTAATAAAATTAATAGCTCCTAAAATAGAAGAAATTCCTGCTAAATGTAGGGAAAAAATGGCTAAATCCACAGATCTACCTCTATGGGCAATATTAGATGAGAGTGGGGGGTACACTGTTCATCCGGTACCTGCTCCATTTTCTACAATTCTTCTTGAAATTAGTAATATAATGGATGGAGGTAATAATCAAAATCTTATATTATTTATTCGCGGGAATGCTATATCTGGTGCTCCCAATATTAAAGGTACTAATCAATTTCCAAATCCTCCAATTATAATTGGTATCACCATAAAAAAAATTATAATAAAAGCATGTGCAGTGACAATAGTATTGTAAATTTGATCATCTCCAATTAGAGATCCGGGGTTTCCTAATTCAGCTCGAATTAATAATCTTAATGATGTTCCAATTATTCCTGCTCAAATACCAAAAATAAAATATAATGTTCCAATATC
>Seq169 Spodoptera litura
CCAAAAAATCAAAATAAATGTTGATAAAGAATAGGGTCACCTCCTCCTGCTGGATCAAAAAATGATGTATTTAAATTTCGATCAGTTAATAATATAGTAATAGCTCCAGCTAAAACAGGTAAAGATAATAATAATAAAAATGCGGTAATTCCTACAGCTCAAACAAATAAAGGTATTTGATCAAATGATAAATTATTTAATCGTATATTAATAATAGTAGTAATAAAGTTAATAGCTCCTAAAATAGATGAAATTCCAGCTAGGTGAAGGGAAAAAATAGCTAAATCTACTGATCTTCCACCATGAGCAATATTAGAGGAGAGGGGGGGGTAAACTGTTCATCCAGTTCCTGCTCCATTTTCTACAATTCTACTTGAAATTAGTAAGGTTAAAGAAGGTGGTAAAAGTCAAAAACTTATATTATTTAAACGTGGGAAAGCTATATCAGGAGCTCCTAATATTAAAGGTACAAGTCAATTTCCAAATCCTCCAATTATAATAGGTATAACTATAAAAAAAATTATAATAAAAGCATGAGCTGTTACAATAGTATTATAAATTTGATCATCTCCAATTAATGACCCTGGAGTTCCTAATTCAGCTCGAATTAGTAAACTTAAGGAAGTTCCTACTATTCCTGCTCAAATTCCAAAAATAAAATATAATGTTCCAATATC
>Seq170 Arctia caja
CCAAAAAATCAAAATAAATGTTGATAGAGAATAGGATCTCCCCCTCCTGCTGGATCAAAAAATGATGTATTTAAATTTCGATCTGTTAGTAATATAGTAATAGCTCCAGCTAATACAGGAAGTGAGAGAAGTAATAAAAAAGCTGTAATTCCTACAGCTCAAACAAATAAAGGTATTTGGTCAAATGATAAGTTATTTAATCGCATATTAATAATTGTAGTAATAAAATTAATAGCACCTAAAATTGAAGAAATTCCTGCCAAATGTAATGAAAAGATGGCTAAATCAACTGATCTTCCTCCATGAGCAATATTAGAAGAAAGTGGGGGGTAAACTGTTCATCCTGTTCCTGCTCCATTTTCTACAATTCTTCTTGAAATTAATAAAGTTAGTGATGGGGGTAAAAGTCAAAAACTTATATTATTTATTCGGGGGAAAGCTATATCAGGGGCTCCTAATATTAAAGGAACTAATCAATTACCAAATCCTCCAATTATAATAGGTATAACTATAAAAAAAATTATAATAAAAGCATGAGCTGTTACAATAGTATTATAAATTTGATCATCTCCAATTAAAGATCCAGGATTACCTAATTCAGCTCGAATTAATAATCTTAATGAAGTTCCTACTATTCCTGCTCAAATTCCAAAGATAAAATATAATGTTCCAATATC
>Seq171 Cosmia pyralina
CCAAAAAATCAAAATAAGTGTTGATATAAAATAGGATCTCCTCCTCCAGCAGGATCAAAAAAAGATGTATTTAAGTTTCGATCTGTTAGTAATATTGTAATAGCTCCAGCTAGAACAGGTAATGAAAGTAATAATAAAAATGCAGTAATTCCTACAGCTCAAATAAATAAAGGTATTTGATCAAAAGATAAACTATTTAATCGTATATTAATAATTGTAGTAATAAAATTAATAGCCCCTAAAATAGAAGAAATACCGGCTAAATGAAGGGAAAAAATAGCTAAATCTACAGAACTACCTCCATGTGCAATATTAGATGAAAGTGGTGGATATACAGTTCAACCTGTTCCTGCTCCATTTTCTACAATTCTTCTTGAAATTAATAAGGTTAAAGAAGGAGGGAGTAATCAAAAACTTATATTATTTAATCGAGGAAATGCTATATCTGGAGCTCCTAATATTAAAGGTACTAATCAATTTCCAAATCCTCCAATTATAATAGGTATAACTATAAAAAAAATTATAATAAAAGCATGAGCTGTAACAAAAGTATTATAAATTTGATCATCACCAATTAAGGATCCAGGATTTCCTAATTCAGCTCGAATTAATAATCTTAGTGAAGTTCCTACTATTCCTGCTCAAATTCCAAAAATAAAATATAATGTTCCAATATC
>Seq172 Phragmatobia fuliginosa
CCAAAAAATCAAAATAAATGTTGATAGAGAATAGGGTCTCCTCCTCCAGCAGGGTCAAAAAATGATGTATTTAAATTTCGATCTGTTAAAAGTATAGTAATAGCTCCTGCTAAAACAGGTAAAGAAAGGAGAAGTAAGAAGGCTGTAATTCCTACTGCTCAAACAAATAAGGGTATTTGATCAAATGATATATTATTTAATCGTATATTAATAATTGTAGTAATAAAATTAATAGCTCCTAAAATTGAAGAGATTCCTGCTAAATGTAAGGAAAAAATAGCTAAATCAACAGAACTACCACCATGAGCAATATTAGATGAAAGAGGGGGGTAAACAGTTCATCCAGTTCCTGCTCCATTTTCTACAATTCTTCTTGAAATTAATAAAGTTAAAGATGGGGGTAAAAGTCAAAAACTTATATTATTTATTCGAGGGAAAGCTATATCAGGGGCTCCTAATATTAAAGGGATTAATCAGTTACCAAATCCTCCAATTATAATTGGTATAACTATAAAAAAAATTATAATAAAGGCATGAGCTGTGACAATAGTATTATAAATTTGATCATCTCCAATTAAAGATCCTGGGGTTCCTAATTCTGCTCGAATTAATAATCTTAATGAGGTTCCTACTATTCCTGCTCAAATTCCAAAAATAAAATATAATGTTCCAATATC
>Seq173 Cosmia pyralina
CCAAAAAATCAAAATAAGTGTTGATATAAAATAGGATCTCCTCCTCCAGCAGGATCAAAAAAAGATGTATTTAAGTTTCGATCTGTTAATAATATTGTAATAGCTCCAGCTAGAACAGGTAATGAAAGTAATAATAAAAATGCAGTAATTCCTACAGCTCAAATAAATAAAGGTATTTGATCAAAAGATAAACTATTTAATCGTATATTAATAATTGTAGTAATAAAATTAATAGCCCCTAAAATAGAAGAAATACCGGCTAAATGAAGGGAAAAAATAGCTAAATCTACAGAACTACCTCCATGTGCAATATTAGATGAAAGTGGTGGATATACAGTTCAACCTGTTCCTGCTCCATTTTCTACAATTCTTCTTGAAATTAATAAGGTTAAAGAAGGAGGGAGTAATCAAAAACTTATATTATTTAATCGAGGAAATGCTATATCTGGAGCTCCTAATATTAAAGGTACTAATCAATTTCCAAATCCTCCAATTATAATAGGTATAACTATAAAAAAAATTATAATAAAAGCATGAGCTGTAACAATAGTATTATAAATTTGATCATCACCAATTAAGGATCCAGGATTTCCTAATTCAGCTCGAATTAATAATCTTAGTGAAGTTCCTACTATTCCTGCTCAAATTCCAAAAATAAAATATAATGTTCCAATATC
>Seq174 Ecpyrrhorrhoe rubiginalis
CCAAAAAATCAAAATAAATGTTGATAAAGAATTGGATCTCCCCCTCCAGCTGGGTCAAAAAAAGATGTATTTAAATTACGATCGGTTAATAATATAGTAATAGCCCCAGCTAGTACAGGTAAAGATAATAATAATAATAATGCTGTAATTCCTACAGCTCAAACAAATAAAGGTATTTGATCAAATGATATACCATTAATTCGTATGTTAATAATTGTAGTAATGAAATTAATTGCTCCTAAAATTGATGAAATTCCCGCTAAATGAAGAGAAAAAATTGCTAAATCTACTGAGCTCCCTCCATGAGCAATATTAGATGAAAGTGGGGGGTATACTGTTCATCCAGTTCCTGCTCCATTTTCAACAATTCTTCTTGAAATTAAAAGAGTTAAAGATGGGGGGAGTAGTCAAAATCTTATGTTATTTATTCGAGGGAATGCTATATCAGGAGCACCTAATATTAAGGGGATTAATCAATTTCCAAATCCTCCAATTATAATAGGTATTACTATAAAAAAAATTATAATGAAAGCATGAGCTGTTACAATAGTATTATAAATTTGATCATCCCCAATTAGAGATCCAGGATTTCCTAATTCAGCTCGGATTAATAAGCTTAAAGATGTCCCTACTATTCCTCTTCAAATTCCAAAAATAAAATATAAAGTTCCAATATC
>Seq175 Macdunnoughia confusa
CCAAAAAATCAAGATAGATGTTGGTATAAAATAGGGTCCCCTCCTCCAGCAGGGTCAAAGAAAGATGTATTTAAATTACGATCTGTTAAAAGTATTGTAATTGCACCAGCTAAGACAGGTAAAGAAAGTAAAAGAAGAAATGCTGTAATTCCTACAGCTCAAATAAATAAAGGTATTTGATCAAAAGATAAACTATTTAAACGTATATTAATAATAGTAGTAATAAAATTAATTGCTCCTAAAATTGAAGAAATTCCAGCTAAATGAAGGGAAAAAATAGCTAAATCTACAGAGCTACCTCCATGAGCGATATTAGATGAAAGTGGGGGGTAAACTGTTCATCCAGTACCAGGTCCATTTTCAACAATTCTTCTAGAAATTAATAAAGTTAATGATGGGGGGAGAAGTCAAAAACTTATATTATTTATTCGAGGGAAAGCTATATGAGGAGCTCCTAATATTAAAGGAACAAGTCAATTACCAAATCCTCCAATTATAATAGGTATAACTATAAAAAAAATTATAATAAATGCATGAGCTGTTACAATAGTATTATAAATTTGATCATCTCCAATTAAAGATCCGGGGGTTCCTAATTCTGCTCGAATTAATAATCTTAAAGATGTCCCTACTATTCCAGCTCAAATACCAAAAATAAAATATAAAGTGCCAATATC
>Seq176 Leucoma salicis
CCAAAAAATCAAAATAAATGTTGATATAAGATTGGGTCTCCTCCTCCAGCAGGGTCAAAGAAGGATGTATTTAAATTACGGTCAGTTAATAATATGGTAATAGCTCCAGCTAATACTGGTAAAGAGAGAAGAAGAAGGAAAGCTGTAATTCCTACTGCTCAAACAAATAGAGGTATTTGATCAAATGAGAGGTTATTTAGTCGTATGTTAATAATTGTTGTAATGAAGTTAATTGCTCCTAAGATTGAAGAAATTCCAGCTAAATGCAAAGAAAAGATGGCTAAATCTACAGATCTTCCACTATGGGCAATATTGGATGAAAGTGGGGGGTAAACTGTTCATCCTGTTCCAGCTCCATTTTCAACAATTCTTCTTGAAATTAAAAGGGTCAAAGAAGGGGGTAGAAGTCAAAAACTTATGTTATTTATTCGTGGAAATGCTATAACAGGTGCTCCTAATATAAGTGGGACTAATCAATTTCCAAATCCCCCTATTATAATAGGTATCACCATGAAAAAAATTATAATGAAAGCATGAGCTGTTACAATAGTGTTATAAATTTGATCATTACCAATTAATGATCCTGGGTTTCCTAATTCAGCTCGAATTAATAATCTGAGAGATGTTCCAATTATACCTGCTCAAATACCAAAAATAAAGTAAAGTGTTCCAATATC
>Seq177 Ecpyrrhorrhoe rubiginalis
CCAAAAAATCAAATAAAATGTTGATAAAGAATTGGATCCCCCCCTCCAGCTGGGTCAAAAAAAGATGTATTTAAATTACGATCGGTTAATAATATAGTAATAGCCCCAGCTAGTACAGGTAAAGATAATAATAATAATAATGCTGTAATTCCTACAGCTCAAACAAATAAAGGTATTTGATCAAATGATATACCATTAATTCGTATGTTAATAATTGTAGTAATGAAATTAATTGCTCCTAAAATTGATGAAATTCCCGCTAAATGAAGAGAAAAAATTGCTAAATCTACTGATCTCCCTCCATGAGCAATATTAGATGAAAGTGGGGGGTATACTGTTCATCCAGTTCCTGCTCCATTTTCAACAATTCTTCTTGAAATTAAAAGAGTTAAAGATGGGGGGAGTAGTCAAAATCTTATGTTATTTATTCGAGGGAATGCTATATCAGGAGCACCTAATATTAAGGGGATTAATCAATTTCCAAATCCTCCAATCATAATAGGTATTACTATAAAAAAAATTATAATGAAAGCATGAGCTGTTACAATAGTATTATAAATTTGATCATCCCCAATTAGAGATCCAGGATTTCCTAATTCAGCTCGGATTAATAAGCTTAAAGATGTCCCTACTATTCCTCTTCAAATTCCAAAAATAAAATATAAAGTTCCAATATC
>Seq178 Eupithecia abietaria
CCAAAAAATCAAAATAAGTGTTGGTAAAGAATAGGATCTCCTCCTCCAGCCGGGTCAAAAAATGATGTATTTAAATTTCGATCTGTTAATAATATAGTGATTGCACCAGCTAAAACAGGTAAAGATAATAAAAGTAAGAAAGCTGTAATACCTACAGCTCAAACAAATAATGGTAATTGATCAAAAAATATATTGTTTAATCGTATATTAATAATAGTAGTAATAAAATTAATTGCCCCTAAAATAGAAGAAATTCCAGCTAAGTGGAGAGAAAAAATTGCTAAATCTACAGATCTTCCTCCATGAGCAATATTAGAAGATAGGGGAGGATATACAGTTCATCCGGTACCAGCTCCATTTTCTACAATTCTTCTTGAGATTAAAAGAGTAATAGAAGGGGGTAATAATCAGAATCTTATGTTATTTATACGAGGGAAAGCTATATCTGGGGCCCCTAATATTAAAGGGATTAATCAATTTCCAAATCCTCCAATTATAATAGGTATAACTATAAAAAAAATTATAATAAAAGCATGAGCTGTTACAATAGTATTATAAATTTGATCATCCCCAATTAAAGATCCAGGGGTTCCTAATTCAGCTCGAATTAGTAATCTTAAAGAGGTTCCTACTATTCCCGCTCAAATTCCAAAAATAAAATATAAAGTACCAATATC
>Seq179 Eupithecia abietaria
CCAAAAAATCAAAATAAGTGTTGGTAAAGAATAGGATCTCCTCCTCCAGCCGGGTCAAAAAATGATGTATTTAAATTTCGATCTGTTAATAATATAGTGATTGCACCAGCTAAAACAGGTAAAGATAATAAAAGTAAGAAAGCTGTAATACCTACAGCTCAAACAAATAATGGTAATTGATCAAAAAATATATTGTTTAATCGTATATTAATAATAGTAGTAATAAAATTAATTGCCCCTAAAATAGAAGAAATTCCAGCTAAGTGGAGAGAAAAAATTGCTAAATCTACAGATCTTCCTCCATGAGCAATATTAGAAGATAGGGGAGGGTATACAGTTCATCCGGTACCAGCTCCATTTTCTACAATTCTTCTTGAGATTAAAAGAGTAATAGAGGGGGGTAATAATCAGAATCTTATGTTATTTATACGAGGGAAAGCTATATCTGGGGCCCCTAATATTAAAGGGATTAATCAATTTCCAAATCCTCCAATTATAATAGGTATAACTATAAAAAAAATTATAATAAAAGCATGAGCTGTTACAATAGTATTATAAATTTGATCATCCCCAATTAAAGATCCAGGGGTTCCTAATTCAGCTCGAATTAGTAATCTTAAAGAGGTTCCTACTATTCCCGCTCAAATTCCAAAAATAAAATATAAAGTACCAATATC
>Seq180 Phragmatobia fuliginosa
CCAAAAAATCAAAATAAATGTTGATAGAGAATAGGGTCTCCTCCTCCAGCAGGGTCAAAAAATGATGTGTTTAAATTTCGATCTGTTAAAAGTATAGTAATAGCTCCTGCTAAAACAGGTAAAGAAAGTAGAAGTAAGAAGGCTGTAATTCCTACTGCTCAAACAAATAAGGGTATTTGATCAAATGATATATTATTTAATCGTATATTAATAATTGTAGTAATAAAATTAATAGCTCCTAAAATTGAAGAGATTCCTGCTAAATGTAAGGAAAAAATAGCTAAATCAACAGAACTACCACCATGAGCAATATTAGATGAAAGAGGGGGGTAAACAGTTCATCCAGTTCCTGCTCCATTTTCTACAATTCTTCTTGAAATTAATAAAGTTAAAGATGGGGGTAAAAGTCAAAAACTTATATTATTTATTCGAGGGAAAGCTATATCAGGGGCTCCTAATATTAAAGGGATTAATCAGTTACCAAATCCTCCAATTATAATTGGTATAACTATAAAAAAAATTATAATAAAGGCATGAGCTGTGACAATAGTATTATAAATTTGATCATCTCCAATTAAAGATCCTGGGGTTCCTAATTCTGCTCGAATTAATAATCTTAATGAGGTTCCTACTATTCCTGCTCAAATTCCAAAAATAAAATATAATGTTCCAATATC
>Seq181 Heliothis viriplaca
CCAAAAAATCAAAATAAATGTTGATATAAAATAGGATCTCCTCCTCCAGCAGGATCAAAAAAAGATGTGTTTAAATTTCGATCAGTTAGGGGTATAGTAATAGCACCAGCTAAAACTGGTAATGATAATAATAGTAAAAATGCAGTAATTCCTACTGCTCAAACAAATAAAGGTATTTGATCAAAAGATAAATTATTTAATTTTATATTAATAATAGTAGTAATAAAATTAATAGCTCCTAAAATAGAAGAAATACCAGCTAAATGTAAAGAGAAAATGGCTAAATCTACTGATCTTCCTCCATGAGCAATATTAGATGAAAGTGGGGGATAAACTGTTCATCCTGTTCCTGCTCCATTTTCTACAATTCTTCTTGAGATTAATAAAGTTAATGATGGGGGTAATAGTCAAAAACTTATATTATTTATTCGTGGGAAAGCTATATCAGGTGCTCCTAATATTAAAGGTACAAGTCAATTTCCAAAACCTCCAATTATAATTGGTATTACTATAAAAAAAATTATAATAAAAGCATGAGCTGTGACAATAGTATTATAAATTTGATCATCTCCAATTAAGGATCCAGGATTACCTAATTCTGCTCGAATTAATAAACTTAAAGAAGTTCCTACTATTCCTGCTCAAATTCCAAAAATGAAATATAATGTTCCAATATC
>Seq182 Phragmatobia fuliginosa
CCAAAAAATCAAAATAAATGTTGATAAAGAATAGGATCTCCTCCTCCAGCAGGGTCAAAAAAAGATGTATTTAAATTTCGATCTGTTAAAAGTATGGTGATAGCACCTGCTAAAACAGGTAAAGAGAGGAGAAGTAAGAAAGCTGTAATTCCTACTGCTCAAACAAATAAAGGTATTTGATCAAATGATATATTATTTAATCGTATATTAATAATTGTAGTAATAAAATTAATAGCTCCTAAAATTGAAGAGATTCCTGCTAAATGTAAAGAAAAAATAGCTAAATCAACAGAACTACCACCATGAGCAATATTAGATGAAAGGGGGGGATAAACAGTTCACCCAGTTCCTGCTCCATTTTCTACAATTCTTCTTGAGATTAATAAAGTTAAAGATGGGGGTAAAAGTCAAAAACTTATATTATTTATTCGGGGGAAAGCTATATCGGGGGCTCCTAATATTAAAGGAATTAATCAATTACCAAAACCTCCAATTATGATTGGTATAACTATAAAAAAAATTATAATAAAGGCATGAGCTGTAACAATAGTATTATAAATTTGATCATCTCCAATTAAAGATCCTGGAGTTCCTAATTCTGCTCGAATTAGTAAACTTAATGAGGTTCCTACTATTCCTGCTCAAATTCCAAAAATGAAATATAATGTTCCAATATC
>Seq183 Junonia almana
CCAAAAAATCAAAATAAATGTTGATATAAAATAGGATCACCTCCACCAGCTGGGTCAAAAAATGAAGTATTAATATTTCGGTCTGTTAAAAGTATAGTAATAGCTCCTGCTAATACTGGAAGAGATAAAACTAATAATAAGGCTGTAATTCCTACTGATCATACAAATAAAGGTATTTGATCAAATGATATACCATTAACTCGTATATTAATAATTGTAGTAATAAAATTAATAGCTCCTAAAATTGATGAAATTCCTGCTAAATGAAGGGAAAAAATTGCTAAGTCAACTGATGATCCTCCATGAGCAATATTAGATGAAAGTGGGGGGTATACTGTTCATCCTGTTCCTGCTCCATTTTCTACAATTCTTCTAGAAATTAATAATACTAATGATGGGGGTAGTAATCAAAATCTTATATTATTTATTCGGGGGAAAGCTAGATCTGGGGCTCCTAATATGAGAGGTACTAATCAATTACCAAATCCTCCTATTATAATTGGTATAACTATAAAAAAAATTATAATAAAAGCATGAGCTGTAACAATAGTATTATAAATTTGATCATCACCAATTAGTGATCCTGGATTTCCTAATTCAGTTCGAATTAATAAACTTAATGAAGTTCCTACTATACCTGCTCAAATTCCAAAAATAAAATATAAGGTACCAATATC
>Seq184 Leucoma salicis
CCAAAAAATCAAAATAAATGTTGATATAAGATTGGGTCTCCTCCTCCAGCAGGGTCAAAAAAGGATGTATTTAAATTACGGTCAGTTAATAATATAGTAATAGCTCCAGCTAATACTGGTAAAGAGAGAAGAAGAAGGAAAGCTGTAATTCCCACAGCTCAAACAAATAGAGGTATTTGATCAAATGAGAGGTTATTTAGTCGTATGTTAATAATTGTTGTAATGAAGTTAATTGCTCCTAAGATTGAAGAAATTCCAGCTAAATGTAAAGAAAAGATGGCTAAATCTACAGATCTTCCACTATGGGCAATATTAGATGAAAGTGGGGGGTAAACTGTTCATCCTGTTCCAGCTCCATTTTCAACAATTCTTCTTGAAATTAAAAGGGTCAAAGAAGGGGGCAGAAGTCAAAAACTTATGTTATTTATTCGTGGAAATGCTATATCAGGTGCTCCTAATATAAGTGGGATTAATCAATTTCCAAATCCTCCTATTATAATAGGTATTACCATGAAAAAAATTATAATGAAAGCATGAGCTGTTACAATAGTGTTATAAATTTGATCATTACCGATTAATGATCCTGGGTTTCCTAATTCAGCTCGAATTAATAATCTGAGAGATGTTCCAATTATACCTGCTCAAATACCAAAAATAAAGTAAAGTGTTCCAATATC
>Seq185 Leucoma salicis
CCAAAAAATCAAAATAAATGTTGATATAAGATTGGGTCTCCTCCTCCTGCAGGGTCAAAAAAGGATGTATTTAAATTACGGTCAGTTAATAATATAGTAATAGCTCCAGCTAATACTGGTAAAGAGAGAAGAAGAAGGAAAGCTGTAATTCCCACTGCTCAAACAAATAGAGGTATTTGATCAAATGAGAGGTTATTTAGTCGTATGTTAATAATTGTTGTAATGAAGTTAATTGCTCCTAAGATTGAAGAAATTCCAGCTAAATGTAAAGAAAAGATGGCTAAATCTACAGATCTTCCACTATGGGCAATATTAGATGAAAGTGGGGGGTAAACTGTTCATCCTGTTCCAGCTCCATTTTCAACAATTCTTATTGAAATTAAAAGGGTCAAAGAAGGGGGCAGAAGTCAAAAACTTATGTTATTTATTCGTGGAAATGCTATATCAGGTGCTCCTAATATAAGTGGGATTAATCAATTTCCAAATCCTCCTATTATAATAGGTATTACCATGAAAAAAATTATAATGAAAGCATGAGCTGTTACAATAGTGTTATAAATTTGATCATTATCGATTAATGATCCTGGGTTTCCTAATTCAGCTCGAATTAATAATCTGAGAGATGTTCCAATTATACCTGCTCAAATACCAAAAATAAAGTAAAGTGTTCCAATATC
>Seq186 Ecpyrrhorrhoe rubiginalis
CCAAAAAATCAAAATAAATGTTGATAAAGAATTGGATCCCCCCCTCCAGCTGGGTCAAAAAAAGATGTATTTAAATTACGATCGGTTAATAATATAGTAATAGCCCCAGCTAGTACAGGTAAAGATAATAATAATAATAATGCTGTAATTCCTACAGCTCAAACAAATAAAGGTATTTGATCAAATGATATACCATTAATTCGTATGTTAATAATTGTAGTAATGAAATTAATTGCTCCTAAAATTGATGAAATTCCCGCTAAATGAAGAGAAAAAATTGCTAAATCTACTGATCTCCCTGCATGAGCAATATTAGATGAAAGTGGGGGGTATACTGTTCATCCAGTTCCTGCTCCATTTTCAACAATTCTTCTTGAAATTAAAAGAGTTAAAGATGGGGGGAGTAGTCAAAATCTTATGTTATTTATTCGAGGGAATGCTATATCAGGAGCACCTAATATTAAGGGGATTAATCAATTTCCAAATCCTCCAATCATAATAGGTATTACTATAAAAAAAATTATAATGAAAGCATGAGCTGTTACAATAGTATTATAAATTTGATCATCCCCAATTAGAGATCCAGGATTTCCTAATTCAGCTCGGATTAATAAGCTTAAAGATGTCCCTACTATTCCTCTTCAAATTCCAAAAATAAAATATAAAGTTCCAATATC
>Seq187 Pyrrhia umbra
CCAAAAAATCAAAATAAATGTTGATATAAAATTGGATCTCCTCCTCCTGCAGGATCAAAAAAGGATGTGTTTAAATTTCGATCAGTTAATAATATGGTAATAGCTCCAGCTAATACAGGTAATGAAAGTAGTAATAAAAATGCAGTAATTCCCACTGCTCAAATAAATAATGGTATTTGATCAAAAGATAAATTATTTAATCGTATATTAATAATTGTTGTAATAAAATTAATAGCTCCTAAAATAGATGAAATCCCAGCTAAATGAAGGGAGAAAATGGCTAAATCTACAGAACTACCTCCATGGGCAATATTAGATGAAAGTGGGGGATAAACTGTTCATCCTGTTCCTGCTCCATTTTCTACAATTCTTCTAGAGATTAATAAAGTTAGAGATGGGGGTAAAAGTCAAAAACTTATATTATTTATTCGGGGGAAAGCTATATCTGGAGCTCCTAATATTAATGGTACTAATCAATTTCCAAACCCTCCAATTATAATAGGTATAACTATAAAAAAAATTATAATAAAAGCATGGGCTGTTACAATAGTATTATAAATTTGATCGTCTCCAATTAAAGATCCAGGATTTCCTAGTTCAGCTCGAATTAATAATCTTAATGAGGTTCCTACTATTCCTGCTCAAATTCCAAAAATAAAATATAATGTTCCAATATC
>Seq188 Neptis rivularis
TCAAAAAATCAAAATAAGTGTTGATAAAGAATGGGATCTCCTCCTCCAGCGGGATCAAAAAATGAAGTATTAAGATTTCGGTCAGTTAATAATATTGTGATAGCCCCAGCTAATACGGGTAAAGATAATAATAAAAGTAAAGCTGTGATGCCTACAGATCATACAAATAAAGGTATTTGATCAAAAGATATACTATTAATTCGTATATTAATAATAGTTGTAATGAAATTAATTGCTCCTAAAATAGATGAAATACCAGCTAAGTGTAAAGAAAAAATAGCTAAATCTACAGAAGCTCCTCCGTGGGCAATATTAGATGAAAGTGGGGGATAAACTGTTCATCCAGTTCCAGCTCCTGTTTCTACAATTCTACTAGAAATTAATAAAATTAAAGATGGGGGGAGTAATCAGAATCTTATATTATTTATTCGGGGGAAAGCTATATCTGGGGCCCCTAATATTAAAGGGACTAGTCAATTACCAAATCCTCCAATTATAATAGGTATAACTATAAAGAAAATTATAATAAATGCATGAGCTGTTACAATAGTATTATAAATTTGATCATCTCCGATTAAAGATCCTGGGTTACCAAGCTCAGTTCGAATTAATAAACTAAGAGATGTTCCTACTATTCCTGCTCAAATTCCAAAAATAAAATATATAGTTCCAATATC
>Seq189 Noctua fimbriata
CCAAAAAATCAAAATAAATGTTGATATAAAATAGGATCTCCTCCTCCCGCAGGATCGAAAAAAGATGTATTTAAATTTCGATCAGTTAAAAGTATAGTAATAGCTCCAGCTAAAACAGGTAAAGATAATAATAATAAAAATGCTGTAATTCCTACAGCTCAAATAAATAATGGTATTTGATCAAAAGATAAACTATTTAATCGTATATTAATAATTGTGGTAATAAAATTAATAGCTCCTAAAATAGAAGAAATACCAGCTAAATGAAGAGAAAAAATAGCTAAATCTACAGATCTTCCTCCATGGGCAATATTAGATGAAAGTGGGGGATATACTGTTCATCCTGTTCCTGCTCCATTCTCTACAATTCTTCTGGAAATTAAAAGAGTTAAAGAGGGGGGAAGAAGTCAAAAACTTATATTATTTATTCGAGGGAAAGCTATATCTGGGGCTCCTAGTATAAGAGGGACAAGTCAATTTCCAAATCCTCCAATTATAATAGGTATAACTATAAAAAAAATTATAATAAAAGCATGTGCTGTAACAATAGTATTATAAATTTGATCATCTCCAATTAAAGAACCAGGGTTTCCTAATTCAGCTCGAATTAATAATCTTAAAGAAGTTCCTACTATTCCAGCTCAAATTCCAAAAATAAAATATAATGTTCCAATATC
>Seq190 Noctua fimbriata
CCAAAAAATCAAAATAAATGTTGATATAAAATAGGATCTCCTCCTCCCGCAGGATCGAAAAAAGATGTATTTAAATTTCGATCAGTTAAAAGTATAGTAATAGCTCCAGCTAAAACAGGTAAAGATAATAATAATAAAAATGCTGTAATTCCTACAGCTCAAATAAATAATGGTATTTGATCAAAAGATAAACTATTTAATCGTATATTAATAATTGTGGTAATAAAATTAATAGCTCCTAAAATAGAAGAAATACCAGCTAAATGAAGAGAAAAAATAGCTAAAGCTACAGATCTTCCTCCATGGGCAATATTAGATGAAAGTGGGGGATATACTGTTCATCCTGTTCCTGCTCCATTCTCTACAATTCTTCTTGAAATTAAAAGAGTTAAAGAGGGGGGAAGAAGTCAAAAACTTATATTATTTATTCGAGGGAAAGCTATATCTGGGGCTCCTAGTATAAGAGGGACAAGTCAATTTCCAAATCCTCCAATTATAATAGGTATAACTATAAAAAAAATTATAATAAAAGCATGTGCTGTAACAATAGTATTATAAATTTGATCATCTCCAATTAAAGAACCAGGGTTTCCTAATTCAGCTCGAATTAATAATCTTAAAGAAGTTCCTACTATTCCAGCTCAAATTCCAAAAATAAAATATAATGTTCCAATATC
>Seq191 Noctua fimbriata
CCAAAAAATCAAAATAAATGTTGATATAAAATAGGATCTCCTCCTCCCGCAGGATCGAAAAAAGATGTATTTAAATTTCGATCAGTTAAAAGTATAGTAATAGCTCCAGCTAAAACAGGTAAAGATAATAATAATAAAAATGCTGTAATTCCTACAGCTCAAATAAATAATGGTATTTGATCAAAAGATAAACTATTTAATCGTATATTAATAATTGTGGTAATAAAATTAATAGCTCCTAAAATAGAAGAAATACCAGCTAAATGAAGAGAAAAAATAGCTAAATCTACAGATCTTCCTCCATGGGCAATATTAGATGAAAGTGGGGGATATACTGTTCATCCTGTTCCTGCTCCATTCTCTACAATTCTTCTTGAAATTAAAAGAGTTAAAGAGGGGGGAAGAAGTCAAAAACTTATATTATTTATTCGAGGGAAAGCTATATCTGGGGCTCCTAGTATAAGAGGGACAAGTCAATTTCCAAATCCTCCAATTATAATAGGTATAACTATAAAAAAAATTATAATAAAAGCATGTGCTGTAACAATAGTATTATAAATTTGATCATCTCCAATTAAAGAACCAGGGTTTCCTAATTCAGCTCGAATTAATAATCTTAAAGAAGTTCCTACTATTCCAGCTCAAATTCCAAAAATAAAATATAATGTTCCTTTATC
>Seq192 Pieris rapae
CCAAAAAATCAAAATAAANGTTGGTACAGAATAGGATCCCCCCCTCCTGCTGGATCAAAAAAAGATGTGTTTAAGTTTCGATCAGTTAATAGTATGGTGATAGCTCCGGCTAATACAGGTAAAGATAAAAGAAGTAAAACAGCTGTAATTAGAACAGATCAAACAAATAATGGTAATCGGTCAAATGTGATACCAGGGGCTCGCATATTAATAATAGTTGTAATAAAATTTACTGCCCCTAAAATTGAAGAAATACCTGCTAAATGAAGAGAAAAAATTGCTAAATCGACTGATGCCCCAGCATGTGCAATTGTTGAAGATAAGGGGGGGTAAACTGTTCATCCTGTCCCAGCCCCTGCTTCGACTAAACTTCTAGAAAGAAGTAATGTTAAAGAGGGGGGTAAAAGTCAAAATCTTATATTATTTATTCGAGGGAATGCGATATCAGGGGCTCCTAATATTAGAGGAACTAATCAATTACCAAATCCTCCAATTATAATAGGCATTACTATGAAAAAAATTATAATAAATGCATGAGCAGTAACAATAACATTATAAATTTGGTCATTACCAATTAATGCTCCTGGGTGTCCTAATTCAGTTCGAATAATAATTCTTAATGAAGTACCAACTATTCCCGATCAAGCTCCAAAAATAAAGTATAGAATTCCAATATC
>Seq193 Cosmia pyralina
CCAAAAAATCAAAATAAGTGTTGATATAAAATAGGATCTCCTCCTCCAGCAGGATCAAAAAAAGATGTATTTAAGTTTCGATCTGTTAATAATATTGTAATAGCTCCAGCTAGAACAGGTAATGAAAGTAATAATAAAAATGCAGTAATTCCTACAGCTCAAATAAATAAAGGTATTTGATCAAAAGATAAACTATTTAATCGTATATTAATAATTGTAGTAATAAAATTAATAGCCCCTAAAATAGAAGAAATACCGGCTAAATGAAGGGAAAAAATAGCTAAATCTACAGAACTACCTCCATGTGCAATATTAGATGAAAGTGGTGGATATACAGTTCAACCTGTTCCTGCTCCATTTTCTACAATTCTTCTTGAAATTAATAAGGTTAAAGAAGGAGGGAGTAATCAAAAACTTATATTATTTAATCGAGGAAATGCTATATCTGGAGCTCCTAATATTAAAGGTACTAATCAATTTCCAAATCCTGCAATTATAATAGGTATAACTATAAAAAAAATTATAATAAAAGCATGAGCTGTAACAATAGTATTATAAATTTGATCATCACCAATTAAGGATCCAGGATTTCCTAATTCAGCTCGAATTAATAATCTTAGTGAAGTTCCTACTATTCCTGCTCAAATTCCAAAAATAAAATATAATGTTCCAATATC
>Seq194 Pieris rapae
CCAAAAAATCAAAATAAANGTTGGTACAGAATAGGATCCCCCCCTCCTGCTGGATCAAAAAAAGATGTGTTTAAGTTTCGATCAGTTAATAGTATGGTGATAGCTCCGGCTAATACAGGTAAAGATAAAAGAAGTAAAACAGCTGTAATTAGAACAGATCAAACAAATAATGGTAATCGGTCAAATGTGATACCAGGGGCTCGCATATGAATAATAGTTGTAATAAAATTTACTGCCCCTAAAATTGAAGAAATACCTGCTAAATGAAGAGAAAAAATTGCTAAATCGACTGATGCCCCAGCATGTGCAATTGTTGAAGATAAGGGGGGGTAAACTGTTCATCCTGTCCCAGCCCCTGCTTCGACTAAACTTCTAGAAAGAAGTAATGTTAAAGAGGGGGGTAAAAGTCAAAATCTTATATTATTTATTCGAGGGAATGCTATATCAGGGGCTCCTAATATTAGAGGAACTAATCAATTACCAAATCCTCCAATTATAATAGGCATTACTATGAAAAAAATTATAATAAATGCATGAGCAGTAACAATAACATTATAAATTTGGTCATTACCAATTAATGCTCCTGGGTGTCCTAATTCAGTTCGAATAATAATTCTTAATGAAGTACCAACTATTCCCGATCAAGCTCCAAAAATAAAGTATAGAATTCCAATATC
>Seq195 Polia serratilinea
CCAAAAAATCAAAATAAATGTTGATATAAAATTGGGTCTCCTCCTCCAGCAGGATCAAAAAAGGATGTATTTAAATTTCGATCTGTTAGAAGCATAGTAATAGCTCCGGCTAAAACGGGTAAGGATAATAATAATAAAAATGCAGTAATTCCTACTGCTCAAATAAATAAAGGTATTTGATCAAAAGATAAATTATTTAATCGTATATTAATAATTGTGGTAATGAAATTAATAGCTCCTAAAATTGATGAAATACCAGCTAAATGTAATGAAAAAATAGCTAAATCTACAGATCTACCTCCGTGGGCAATATTAGATGAAAGGGGGGGATATACTGTTCATCCAGTTCCTGCTCCATTTTCTAGGATTCTTCTCGAAATTAATAAAGTTAAAGAAGGTGGAAGGAGCCAAAAACTTATATTATTTATTCGTGGGAAAGCTATATCAGGAGCTCCTAGTATTAATGGTACAAGTCAATTACCAAATCCTCCAATTATAATAGGTATAACCATGAAAAAAATTATAATAAAAGCATGAGCTGTTACAATAGTATTATAGATTTGATCATCACCAATTAAAGATCCGGGGGTTCCTAATTCAGCTCGAATTAGTAATCTTAATGAAGTTCCTACTATTCCAGCTCAAATTCCAAAAATAAAATACAATGTTCCAATATC
>Seq196 Polia serratilinea
CCAAAAAATCAAAATAAATGTTGATATAAAATTGGGTCTCCTCCTCCAGCAGGATCAAAAAAGGATGTATTTAAATTTCGATCTGTTAGAAGCATAGTAATAGCTCCGGCTAAAACGGGTAAGGATAATAATAATAAAAATGCAGTAATTCCTACTGCTCAAATAAATAAAGGTATTTGATCAAAAGATAAATTATTTAATCGTATATTAATAATTGTGGTAATGAAATTAATAGCTCCTAAAATTGATGAAATACCAGCTAAATGTAATGAAAAAATAGCTAAATCTACAGATCTACCTCCGTGGGCAATATTAGATGAAAGGGGGGGATATACTGTTCATCCAGTTCCTGCTCCATTTTCTACGATTCTTCTCGAAATTAATAAAGTTAAAGAAGGTGGAAGGAGCCAAAAACTTATATTATTTATTCGTGGGAAAGCTATATCAGGAGCTCCTAGTATTAATGGTACAAGTCAATTACCAAATCCTCCAATTATAATAGGTATAACCATGAAAAAAATTATAATAAAAGCATGAGCTGTTACAATAGTATTATAGATTTGATCATCACCAATTAAAGATCCGGGGGTTCCTAATTCAGCTCGAATTAGTAATCTTAATGAAGTTCCTACTATTCCAGCTCAAATTCCAAAAATAAAATACAATGTTCCAATATC
