# Supplementary material for: Diversity investigation by application of DNA barcoding: A case study of lepidopteran insects in Xinjiang wild fruit forests, China
Source: Ecol Evol. 2022 Mar 7;12(3):e8678. doi: 10.1002/ece3.8678 (PMC8901863; doi:10.1002/ece3.8678)
Supplement: Supplementary file 5 — Supplementary Material [file ECE3-12-e8678-s002.zip › README.txt]

The data that support the findings of this study are openly available in GenBank of NCBI at��https://www.ncbi.nlm.nih.gov, DNA sequences (GenBank accessions MZ686723 - MZ686918)
